# Supplementary material for: 2-(2,6-Dichloro­benz­yl)pyrrolidine-1,3-dione
Source: Acta Crystallogr Sect E Struct Rep Online. 2009 Jul 4;65(Pt 8):o1762. doi: 10.1107/S1600536809024970 (PMC2977334; doi:10.1107/S1600536809024970)
Supplement: Supplementary file 1 [file e-65-o1762-sup1.cif]

##############################################################################
###                                                                        ###
###        Electronic paper (Acta Crystallographica Section E)             ###
###                                                                        ###
##############################################################################
#                                                                            #
# This CIF contains the data in a paper accepted for publication in Acta     #
# Crystallographica Section E. It conforms to the requirements of Notes      #
# for Authors for Section E, and has been peer reviewed under the auspices   #
# of the IUCr Commission on Journals.                                        #
#                                                                            #
# Full details of the Crystallographic Information File format               #
# are given in the paper "The Crystallographic Information File (CIF):       #
# a New Standard Archive File for Crystallography" by S. R. Hall, F. H.      #
# Allen and I. D. Brown [Acta Cryst. (1991), A47, 655-685].                  #
#                                                                            #
# The current version of the core CIF dictionary is obtainable from          #
# ftp://ftp.iucr.org/pub/cif_core.dic. The current version number is 2.4.    #
#                                                                            #
# Software is freely available for graphical display of the structure(s) in  #
# this CIF.  For information consult the CIF home page http://www.iucr.org/  #
# cif/home.html                                                              #
#                                                                            #
# This file may be used for bona fide research purposes within the           #
# scientific community so long as proper attribution is given to the journal # 
# article from which it was obtained.                                        #
#                                                                            #
##############################################################################
                                             
data_I
_audit_creation_method     SHELXL-97
_chemical_name_systematic
;
2-(2,6-Dichlorobenzyl)pyrrolidine-1,3-dione
;
_chemical_name_common     ?
_chemical_formula_moiety     'C11 H9 Cl2 N O2'
_chemical_formula_sum     'C11 H9 Cl2 N O2'
_chemical_formula_iupac     'C11 H9 Cl2 N O2'
_chemical_formula_weight     258.09
_chemical_melting_point     ?
_chemical_melting_point_gt     409
_chemical_melting_point_lt     411
_symmetry_cell_setting     orthorhombic
_symmetry_space_group_name_H-M     'P 21 21 21'
_symmetry_space_group_name_Hall     'P 2ac 2ab'
loop_
    _symmetry_equiv_pos_as_xyz
    'x, y, z'
    'x+1/2, -y+1/2, -z'
    '-x, y+1/2, -z+1/2'
    '-x+1/2, -y, z+1/2'
_cell_length_a     4.8057(5)
_cell_length_b     9.4388(8)
_cell_length_c     23.936(2)
_cell_angle_alpha     90.00
_cell_angle_beta     90.00
_cell_angle_gamma     90.00
_cell_volume     1085.74(18)
_cell_formula_units_Z     4
_cell_measurement_reflns_used     2881
_cell_measurement_theta_min     1.7
_cell_measurement_theta_max     27.9
_cell_measurement_temperature     113(2)
_exptl_crystal_description     block
_exptl_crystal_colour     colorless
_exptl_crystal_size_max     0.14
_exptl_crystal_size_mid     0.12
_exptl_crystal_size_min     0.10
_exptl_crystal_density_diffrn     1.579
_exptl_crystal_density_meas     ?
_exptl_crystal_density_method     'not measured'
_exptl_crystal_F_000     528
_exptl_absorpt_coefficient_mu     0.579
_exptl_absorpt_correction_type     multi-scan
_exptl_absorpt_process_details     '(CrystalClear; Rigaku/MSC, 2005)'
_exptl_absorpt_correction_T_min     0.923
_exptl_absorpt_correction_T_max     0.944
_exptl_special_details
;
 ?
;
_diffrn_ambient_temperature     113(2)
_diffrn_radiation_type     MoK\a
_diffrn_radiation_wavelength     0.71070
_diffrn_radiation_source     'rotating anode'
_diffrn_radiation_monochromator     confocal
_diffrn_measurement_device_type     'Rigaku Saturn CCD area-detector'
_diffrn_measurement_method     '\w and \f'
_diffrn_detector_area_resol_mean     7.31
_diffrn_reflns_number     7528
_diffrn_reflns_av_R_equivalents     0.0293
_diffrn_reflns_av_sigmaI/netI     0.0345
_diffrn_reflns_theta_min     1.70
_diffrn_reflns_theta_max     27.86
_diffrn_reflns_theta_full     27.86
_diffrn_measured_fraction_theta_max     0.995
_diffrn_measured_fraction_theta_full     0.995
_diffrn_reflns_limit_h_min     -4
_diffrn_reflns_limit_h_max     6
_diffrn_reflns_limit_k_min     -12
_diffrn_reflns_limit_k_max     12
_diffrn_reflns_limit_l_min     -30
_diffrn_reflns_limit_l_max     31
_diffrn_standards_number     0
_diffrn_standards_interval_count     0
_diffrn_standards_interval_time     0
_diffrn_standards_decay_%     0
_refine_special_details
;
 Refinement of F^2^ against ALL reflections.  The weighted R-factor wR and
 goodness of fit S are based on F^2^, conventional R-factors R are based
 on F, with F set to zero for negative F^2^. The threshold expression of
 F^2^ > 2sigma(F^2^) is used only for calculating R-factors(gt) etc. and is
 not relevant to the choice of reflections for refinement.  R-factors based
 on F^2^ are statistically about twice as large as those based on F, and R-
 factors based on ALL data will be even larger.
;
_reflns_number_total     2562
_reflns_number_gt     2400
_reflns_threshold_expression     I>2\s(I)
_refine_ls_structure_factor_coef     Fsqd
_refine_ls_matrix_type     full
_refine_ls_R_factor_all     0.0339
_refine_ls_R_factor_gt     0.0312
_refine_ls_wR_factor_gt     0.0708
_refine_ls_wR_factor_ref     0.0726
_refine_ls_goodness_of_fit_ref     1.089
_refine_ls_restrained_S_all     1.089
_refine_ls_number_reflns     2562
_refine_ls_number_parameters     146
_refine_ls_number_restraints     0
_refine_ls_hydrogen_treatment     constr
_refine_ls_weighting_scheme     calc
_refine_ls_weighting_details
         'calc w=1/[\s^2^(Fo^2^)+(0.0337P)^2^+0.1572P] where P=(Fo^2^+2Fc^2^)/3'
_atom_sites_solution_hydrogens     geom
_atom_sites_solution_primary     direct
_atom_sites_solution_secondary     difmap
_refine_ls_shift/su_max     0.000
_refine_ls_shift/su_mean     0.000
_refine_diff_density_max     0.277
_refine_diff_density_min     -0.266
_refine_ls_extinction_method     'SHELXL97 (Sheldrick, 2008)'
_refine_ls_extinction_coef     0.027(3)
_refine_ls_extinction_expression
                                  'Fc^*^=kFc[1+0.001xFc^2^\l^3^/sin(2\q)]^-1/4^'
_refine_ls_abs_structure_details     'Flack (1983), 1017 Friedel pairs'
_refine_ls_abs_structure_Flack     0.01(6)
loop_
    _atom_type_symbol
    _atom_type_description
    _atom_type_scat_dispersion_real
    _atom_type_scat_dispersion_imag
    _atom_type_scat_source
    'C' 'C' 0.0033 0.0016
                         'International Tables Vol C Tables 4.2.6.8 and 6.1.1.4'
    'H' 'H' 0.0000 0.0000
                         'International Tables Vol C Tables 4.2.6.8 and 6.1.1.4'
    'N' 'N' 0.0061 0.0033
                         'International Tables Vol C Tables 4.2.6.8 and 6.1.1.4'
    'O' 'O' 0.0106 0.0060
                         'International Tables Vol C Tables 4.2.6.8 and 6.1.1.4'
    'Cl' 'Cl' 0.1484 0.1585
                         'International Tables Vol C Tables 4.2.6.8 and 6.1.1.4'
_computing_data_collection     'CrystalClear (Rigaku/MSC, 2005)'
_computing_cell_refinement     'CrystalClear (Rigaku/MSC, 2005)'
_computing_data_reduction     'CrystalClear (Rigaku/MSC, 2005)'
_computing_structure_solution     'SHELXS97 (Sheldrick, 2008)'
_computing_structure_refinement     'SHELXL97 (Sheldrick, 2008)'
_computing_molecular_graphics     'SHELXTL (Sheldrick, 2008)'
_computing_publication_material     'CrystalStructure (Rigaku/MSC, 2005)'
loop_
    _atom_site_type_symbol
    _atom_site_label
    _atom_site_fract_x
    _atom_site_fract_y
    _atom_site_fract_z
    _atom_site_U_iso_or_equiv
    _atom_site_adp_type
    _atom_site_calc_flag
    _atom_site_refinement_flags
    _atom_site_occupancy
    _atom_site_disorder_assembly
    _atom_site_disorder_group
    Cl Cl1 0.00935(11) -0.15827(4) 0.039298(15) 0.02779(12) Uani d . 1 . .
    Cl Cl2 -0.01306(10) 0.14810(5) 0.231345(15) 0.02661(12) Uani d . 1 . .
    O O1 -0.4371(3) 0.35252(13) 0.15425(5) 0.0256(3) Uani d . 1 . .
    O O2 0.2345(3) 0.17916(13) 0.03882(5) 0.0258(3) Uani d . 1 . .
    N N1 -0.1077(3) 0.23490(14) 0.10180(5) 0.0172(3) Uani d . 1 . .
    C C1 -0.2311(4) 0.35434(18) 0.12493(6) 0.0201(3) Uani d . 1 . .
    C C2 -0.0631(4) 0.48127(18) 0.10689(8) 0.0276(4) Uani d . 1 . .
    H H2A 0.0514 0.5174 0.1382 0.033 Uiso calc R 1 . .
    H H2B -0.1863 0.5582 0.0936 0.033 Uiso calc R 1 . .
    C C3 0.1211(4) 0.42692(18) 0.05958(7) 0.0222(4) Uani d . 1 . .
    H H3A 0.0520 0.4604 0.0229 0.027 Uiso calc R 1 . .
    H H3B 0.3156 0.4591 0.0645 0.027 Uiso calc R 1 . .
    C C4 0.1017(4) 0.26745(17) 0.06376(6) 0.0186(3) Uani d . 1 . .
    C C5 -0.2043(4) 0.09082(17) 0.11224(6) 0.0177(3) Uani d . 1 . .
    H H5A -0.2735 0.0496 0.0768 0.021 Uiso calc R 1 . .
    H H5B -0.3619 0.0939 0.1389 0.021 Uiso calc R 1 . .
    C C6 0.0205(4) -0.00365(15) 0.13563(6) 0.0160(3) Uani d . 1 . .
    C C7 0.1336(4) -0.11631(17) 0.10562(7) 0.0193(3) Uani d . 1 . .
    C C8 0.3417(4) -0.20312(18) 0.12690(8) 0.0255(4) Uani d . 1 . .
    H H8 0.4149 -0.2783 0.1050 0.031 Uiso calc R 1 . .
    C C9 0.4416(4) -0.17880(19) 0.18054(8) 0.0283(4) Uani d . 1 . .
    H H9 0.5851 -0.2370 0.1953 0.034 Uiso calc R 1 . .
    C C10 0.3327(4) -0.0703(2) 0.21228(7) 0.0253(4) Uani d . 1 . .
    H H10 0.3987 -0.0538 0.2491 0.030 Uiso calc R 1 . .
    C C11 0.1251(4) 0.01445(17) 0.18967(7) 0.0195(3) Uani d . 1 . .
loop_
    _atom_site_aniso_label
    _atom_site_aniso_U_11
    _atom_site_aniso_U_22
    _atom_site_aniso_U_33
    _atom_site_aniso_U_12
    _atom_site_aniso_U_13
    _atom_site_aniso_U_23
    Cl1 0.0382(3) 0.0230(2) 0.02216(19) 0.0038(2) -0.0022(2) -0.00636(14)
    Cl2 0.0287(2) 0.0340(2) 0.01716(18) 0.0004(2) -0.00099(17) -0.00597(15)
    O1 0.0261(7) 0.0286(6) 0.0223(5) 0.0089(6) 0.0024(5) -0.0028(5)
    O2 0.0255(7) 0.0264(7) 0.0254(6) 0.0043(5) 0.0073(5) 0.0028(5)
    N1 0.0175(7) 0.0171(6) 0.0171(6) 0.0008(6) 0.0003(6) -0.0001(5)
    C1 0.0224(9) 0.0194(8) 0.0186(7) 0.0029(7) -0.0033(6) -0.0012(6)
    C2 0.0315(11) 0.0185(7) 0.0329(9) -0.0017(8) -0.0009(8) -0.0001(7)
    C3 0.0218(9) 0.0207(8) 0.0242(8) -0.0039(7) -0.0037(7) 0.0034(7)
    C4 0.0177(8) 0.0227(8) 0.0155(7) 0.0009(7) -0.0020(6) 0.0018(6)
    C5 0.0188(8) 0.0153(7) 0.0189(7) -0.0005(6) -0.0016(7) -0.0002(6)
    C6 0.0141(8) 0.0167(7) 0.0174(6) -0.0022(7) -0.0003(6) 0.0030(5)
    C7 0.0185(8) 0.0183(7) 0.0210(7) -0.0012(7) -0.0001(7) 0.0023(6)
    C8 0.0231(10) 0.0179(8) 0.0354(9) 0.0017(7) 0.0043(8) 0.0042(7)
    C9 0.0215(10) 0.0245(9) 0.0388(10) 0.0014(8) -0.0007(8) 0.0156(7)
    C10 0.0221(10) 0.0303(9) 0.0235(8) -0.0061(8) -0.0035(7) 0.0109(7)
    C11 0.0172(8) 0.0223(8) 0.0190(7) -0.0021(7) 0.0014(7) 0.0031(6)
_geom_special_details
;
 All esds (except the esd in the dihedral angle between two l.s. planes)
 are estimated using the full covariance matrix.  The cell esds are taken
 into account individually in the estimation of esds in distances, angles
 and torsion angles; correlations between esds in cell parameters are only
 used when they are defined by crystal symmetry.  An approximate (isotropic)
 treatment of cell esds is used for estimating esds involving l.s. planes.
;
loop_
    _geom_bond_atom_site_label_1
    _geom_bond_atom_site_label_2
    _geom_bond_site_symmetry_2
    _geom_bond_distance
    _geom_bond_publ_flag
    Cl1 C7 . 1.7417(17) ?
    Cl2 C11 . 1.7400(17) ?
    O1 C1 . 1.213(2) ?
    O2 C4 . 1.208(2) ?
    N1 C1 . 1.389(2) ?
    N1 C4 . 1.391(2) ?
    N1 C5 . 1.459(2) ?
    C1 C2 . 1.508(2) ?
    C2 C3 . 1.526(3) ?
    C2 H2A . 0.9900 ?
    C2 H2B . 0.9900 ?
    C3 C4 . 1.511(2) ?
    C3 H3A . 0.9900 ?
    C3 H3B . 0.9900 ?
    C5 C6 . 1.509(2) ?
    C5 H5A . 0.9900 ?
    C5 H5B . 0.9900 ?
    C6 C7 . 1.394(2) ?
    C6 C11 . 1.398(2) ?
    C7 C8 . 1.390(2) ?
    C8 C9 . 1.390(3) ?
    C8 H8 . 0.9500 ?
    C9 C10 . 1.378(3) ?
    C9 H9 . 0.9500 ?
    C10 C11 . 1.389(2) ?
    C10 H10 . 0.9500 ?
loop_
    _geom_angle_atom_site_label_1
    _geom_angle_atom_site_label_2
    _geom_angle_atom_site_label_3
    _geom_angle_site_symmetry_1
    _geom_angle_site_symmetry_3
    _geom_angle
    _geom_angle_publ_flag
    C1 N1 C4 . . 112.99(14) ?
    C1 N1 C5 . . 123.52(14) ?
    C4 N1 C5 . . 123.25(13) ?
    O1 C1 N1 . . 124.58(16) ?
    O1 C1 C2 . . 127.86(16) ?
    N1 C1 C2 . . 107.56(14) ?
    C1 C2 C3 . . 104.84(14) ?
    C1 C2 H2A . . 110.8 ?
    C3 C2 H2A . . 110.8 ?
    C1 C2 H2B . . 110.8 ?
    C3 C2 H2B . . 110.8 ?
    H2A C2 H2B . . 108.9 ?
    C4 C3 C2 . . 104.48(14) ?
    C4 C3 H3A . . 110.9 ?
    C2 C3 H3A . . 110.9 ?
    C4 C3 H3B . . 110.9 ?
    C2 C3 H3B . . 110.9 ?
    H3A C3 H3B . . 108.9 ?
    O2 C4 N1 . . 123.60(15) ?
    O2 C4 C3 . . 128.46(16) ?
    N1 C4 C3 . . 107.93(14) ?
    N1 C5 C6 . . 112.74(14) ?
    N1 C5 H5A . . 109.0 ?
    C6 C5 H5A . . 109.0 ?
    N1 C5 H5B . . 109.0 ?
    C6 C5 H5B . . 109.0 ?
    H5A C5 H5B . . 107.8 ?
    C7 C6 C11 . . 115.46(15) ?
    C7 C6 C5 . . 122.61(14) ?
    C11 C6 C5 . . 121.91(14) ?
    C8 C7 C6 . . 122.79(16) ?
    C8 C7 Cl1 . . 116.53(14) ?
    C6 C7 Cl1 . . 120.64(13) ?
    C7 C8 C9 . . 119.33(17) ?
    C7 C8 H8 . . 120.3 ?
    C9 C8 H8 . . 120.3 ?
    C10 C9 C8 . . 120.04(16) ?
    C10 C9 H9 . . 120.0 ?
    C8 C9 H9 . . 120.0 ?
    C9 C10 C11 . . 119.09(16) ?
    C9 C10 H10 . . 120.5 ?
    C11 C10 H10 . . 120.5 ?
    C10 C11 C6 . . 123.25(16) ?
    C10 C11 Cl2 . . 117.94(13) ?
    C6 C11 Cl2 . . 118.80(13) ?
loop_
    _geom_torsion_atom_site_label_1
    _geom_torsion_atom_site_label_2
    _geom_torsion_atom_site_label_3
    _geom_torsion_atom_site_label_4
    _geom_torsion_site_symmetry_1
    _geom_torsion_site_symmetry_2
    _geom_torsion_site_symmetry_3
    _geom_torsion_site_symmetry_4
    _geom_torsion
    _geom_torsion_publ_flag
    C4 N1 C1 O1 . . . . 171.59(15) ?
    C5 N1 C1 O1 . . . . -3.0(2) ?
    C4 N1 C1 C2 . . . . -8.48(18) ?
    C5 N1 C1 C2 . . . . 176.92(14) ?
    O1 C1 C2 C3 . . . . -165.92(16) ?
    N1 C1 C2 C3 . . . . 14.14(18) ?
    C1 C2 C3 C4 . . . . -14.26(18) ?
    C1 N1 C4 O2 . . . . -179.73(16) ?
    C5 N1 C4 O2 . . . . -5.1(3) ?
    C1 N1 C4 C3 . . . . -1.03(18) ?
    C5 N1 C4 C3 . . . . 173.59(14) ?
    C2 C3 C4 O2 . . . . -171.54(18) ?
    C2 C3 C4 N1 . . . . 9.84(18) ?
    C1 N1 C5 C6 . . . . -123.48(16) ?
    C4 N1 C5 C6 . . . . 62.46(19) ?
    N1 C5 C6 C7 . . . . -111.97(17) ?
    N1 C5 C6 C11 . . . . 69.50(19) ?
    C11 C6 C7 C8 . . . . -1.7(2) ?
    C5 C6 C7 C8 . . . . 179.66(15) ?
    C11 C6 C7 Cl1 . . . . 176.23(12) ?
    C5 C6 C7 Cl1 . . . . -2.4(2) ?
    C6 C7 C8 C9 . . . . 0.7(3) ?
    Cl1 C7 C8 C9 . . . . -177.37(14) ?
    C7 C8 C9 C10 . . . . 0.6(3) ?
    C8 C9 C10 C11 . . . . -0.7(3) ?
    C9 C10 C11 C6 . . . . -0.5(3) ?
    C9 C10 C11 Cl2 . . . . 178.68(13) ?
    C7 C6 C11 C10 . . . . 1.7(2) ?
    C5 C6 C11 C10 . . . . -179.73(16) ?
    C7 C6 C11 Cl2 . . . . -177.52(13) ?
    C5 C6 C11 Cl2 . . . . 1.1(2) ?
data_global
_journal_date_recd_electronic     2009-06-25
_journal_date_accepted     2009-06-29
_journal_name_full     'Acta Crystallographica, Section E'
_journal_year     2009
_journal_volume     65
_journal_issue      8
_journal_page_first     o1762
_journal_page_last     o1762
_journal_paper_category     QO
_journal_coeditor_code     HB5015
_publ_contact_author_name     'Wang Xiao-Chun'
_publ_contact_author_address
;
Department of Clinical Laboratory XiangYa medical College of Central
South University, Changsha 410013,
People's Republic of China
;
_publ_contact_author_email     huangpengmian@126.com
_publ_contact_author_fax     ?
_publ_contact_author_phone     ?
_publ_section_title
;
2-(2,6-Dichlorobenzyl)pyrrolidine-1,3-dione
;
loop_
    _publ_author_name
    _publ_author_address
    'Huang, Peng-Mian'
;
College of Chemistry & Bioengineering,
Changsha University of Science & Technology, Changsha 410076,
People's Republic of China
;
    'Wang, Xiao-Chun'
;
Department of Clinical Laboratory
XiangYa Medical College of Central
South University, Changsha 410013,
People's Republic of China
;
_publ_section_synopsis     .
