# Supplementary material for: 2-(2,6-Dichloro­benz­yl)pyrrolidine-1,3-dione
Source: Acta Crystallogr Sect E Struct Rep Online. 2009 Jul 4;65(Pt 8):o1762. doi: 10.1107/S1600536809024970 (PMC2977334; doi:10.1107/S1600536809024970)
Supplement: Supplementary file 2 [file e-65-o1762-Isup2.hkl]

# 
# h,k,l, Fc-squared, Fo-squared, sigma(Fo-squared) and status flag 
# 
data_I
_shelx_title '  _r90526f' 
_shelx_refln_list_code          4 
_shelx_F_calc_maximum       87.54 
_exptl_crystal_F_000       528.00 
_reflns_d_resolution_high  0.7603 
 
loop_ 
 _symmetry_equiv_pos_as_xyz 
 'x, y, z' 
 'x+1/2, -y+1/2, -z' 
 '-x, y+1/2, -z+1/2' 
 '-x+1/2, -y, z+1/2' 
 
_cell_length_a     4.8057 
_cell_length_b     9.4388 
_cell_length_c    23.9361 
_cell_angle_alpha  90.000 
_cell_angle_beta   90.000 
_cell_angle_gamma  90.000 
 
_shelx_F_squared_multiplier     1.000 
 
loop_ 
 _refln_index_h 
 _refln_index_k 
 _refln_index_l 
 _refln_F_squared_calc 
 _refln_F_squared_meas 
 _refln_F_squared_sigma 
 _refln_observed_status 
   2   0   0     6662.29     6595.17    157.97 o 
   4   0   0      599.22      584.96     17.55 o 
   6   0   0      115.56      113.26     20.32 o 
   1   1   0     2434.36     2489.38     27.13 o 
   2   1   0      307.52      275.01     10.61 o 
   3   1   0      239.78      280.51     10.60 o 
   4   1   0        1.26        1.06      1.01 o 
   5   1   0       16.62       18.65      3.72 o 
   6   1   0       13.99        9.58      4.39 o 
   0   2   0     1481.57     1329.69     22.89 o 
   1   2   0      846.45      820.68     10.01 o 
   2   2   0      223.16      201.12      3.74 o 
   3   2   0        2.59        2.25      0.83 o 
   4   2   0      109.57      104.42      5.08 o 
   5   2   0       91.93      103.31     12.40 o 
   6   2   0       15.32       10.10      5.45 o 
   1   3   0     1301.46     1323.33     16.45 o 
   2   3   0       12.42       17.85      1.59 o 
   3   3   0      243.99      242.13      4.13 o 
   4   3   0        2.54        3.29      1.49 o 
   5   3   0       38.77       35.81      6.63 o 
   6   3   0       83.43       86.37     15.52 o 
   0   4   0     2579.77     2296.46    103.89 o 
   1   4   0      465.72      502.39      6.91 o 
   2   4   0      438.37      374.39      6.53 o 
   3   4   0        3.42        3.05      0.86 o 
   4   4   0     1198.78     1257.04     29.81 o 
   5   4   0       68.39       64.75     11.23 o 
   1   5   0      633.97      707.27     13.25 o 
   2   5   0       84.85       75.39      2.32 o 
   3   5   0        4.88        7.88      1.38 o 
   4   5   0       18.45       17.88      2.80 o 
   5   5   0       72.90       77.91     16.10 o 
   0   6   0     4251.05     4163.93    170.71 o 
   1   6   0       27.08       29.89      2.41 o 
   2   6   0     2796.97     2717.36     67.16 o 
   3   6   0      516.44      545.98     11.60 o 
   4   6   0     1956.18     2105.37     84.79 o 
   5   6   0        2.12        3.70      1.93 o 
   1   7   0      492.83      487.53     12.23 o 
   2   7   0      247.59      248.84      7.29 o 
   3   7   0      253.64      253.87      8.59 o 
   4   7   0       44.33       37.00      6.63 o 
   5   7   0       48.69       42.39     12.84 o 
   0   8   0      138.24      134.64      6.96 o 
   1   8   0        0.07        0.67      1.74 o 
   2   8   0      355.52      361.72     11.34 o 
   3   8   0        2.33        3.14      2.54 o 
   4   8   0        3.09        3.11      1.34 o 
   1   9   0       48.15       49.67      4.21 o 
   2   9   0      186.72      175.26      7.21 o 
   3   9   0       19.75       15.17      5.90 o 
   4   9   0       15.64        9.84      6.61 o 
   0  10   0      531.40      584.91     51.13 o 
   1  10   0        8.23        5.10      1.16 o 
   2  10   0      604.99      611.31     32.93 o 
   3  10   0       43.36       39.84     16.29 o 
   1  11   0        7.01        6.04      1.42 o 
   2  11   0       14.31        7.72      3.61 o 
   0  12   0      558.42      606.72     39.44 o 
   1  12   0       10.76       10.82      3.26 o 
   1   0   1     7662.64     7990.84    136.85 o 
   2   0   1      223.12      227.75      3.57 o 
   3   0   1      861.45      860.96     16.28 o 
   4   0   1      141.01      160.15      7.58 o 
   5   0   1      210.82      236.02     12.18 o 
   6   0   1       22.55       12.69      6.23 o 
  -6   1   1      307.52      340.98     21.02 o 
  -5   1   1      227.34      251.10     13.12 o 
  -4   1   1       90.29       88.89      5.03 o 
  -3   1   1      760.25      772.51     16.43 o 
  -2   1   1     1969.43     1904.00     21.11 o 
  -1   1   1     3885.40     3804.15     52.46 o 
   0   1   1      910.74      835.46     11.74 o 
   1   1   1     3955.89     3930.25     58.89 o 
   2   1   1     1972.32     1936.32     31.93 o 
   3   1   1      775.07      778.42     16.65 o 
   4   1   1       87.65       92.68      3.01 o 
   5   1   1      225.83      237.66     13.48 o 
   6   1   1      306.42      326.04     20.22 o 
  -6   2   1       92.79       84.71      7.13 o 
  -5   2   1      112.04      101.81     10.12 o 
  -4   2   1      448.92      468.68     14.78 o 
  -3   2   1      418.22      455.30      9.34 o 
  -2   2   1      350.65      333.93      4.22 o 
  -1   2   1      608.55      636.38     12.42 o 
   0   2   1      716.92      675.25     15.66 o 
   1   2   1      623.58      652.22      7.45 o 
   2   2   1      333.66      327.68      4.28 o 
   3   2   1      431.42      449.53     10.12 o 
   4   2   1      447.67      464.09     12.81 o 
   5   2   1      106.74       97.63      8.55 o 
   6   2   1       96.00       94.14     12.60 o 
  -6   3   1       39.90       23.46      8.67 o 
  -5   3   1      101.49      109.23      7.35 o 
  -4   3   1      458.85      492.58     17.54 o 
  -3   3   1      637.54      625.88      9.19 o 
  -2   3   1     1198.19     1274.37     18.96 o 
  -1   3   1     3810.30     3613.59     39.31 o 
   0   3   1        4.77        9.02      1.31 o 
   1   3   1     3760.57     3480.95     42.59 o 
   2   3   1     1193.71     1294.09     14.87 o 
   3   3   1      645.88      644.01     14.15 o 
   4   3   1      454.03      490.31     10.69 o 
   5   3   1       99.29       99.60     10.19 o 
   6   3   1       38.85       29.07     10.63 o 
  -5   4   1      395.05      442.71     23.34 o 
  -4   4   1       58.98       67.81      3.18 o 
  -3   4   1      533.58      528.80     13.48 o 
  -2   4   1      300.93      327.30      5.82 o 
  -1   4   1      746.91      775.70      8.85 o 
   0   4   1        0.24        1.49      0.50 o 
   1   4   1      804.12      794.63     10.41 o 
   2   4   1      291.27      320.31      5.69 o 
   3   4   1      506.10      532.29      9.25 o 
   4   4   1       56.25       67.59     10.60 o 
   5   4   1      400.16      421.05     22.43 o 
  -5   5   1      134.91      157.15      7.87 o 
  -4   5   1       24.93       27.19      4.11 o 
  -3   5   1      297.75      303.04      9.35 o 
  -2   5   1     1262.67     1327.26     24.73 o 
  -1   5   1       84.26       96.14      3.05 o 
   0   5   1     1752.30     1816.18     26.28 o 
   1   5   1       80.86       89.58      2.39 o 
   2   5   1     1266.47     1319.17     27.44 o 
   3   5   1      297.47      299.31      8.06 o 
   4   5   1       23.82       19.55      2.93 o 
   5   5   1      134.25      144.92      8.08 o 
  -5   6   1      236.07      241.11     10.72 o 
  -4   6   1       90.62       91.30      5.73 o 
  -3   6   1      356.62      362.00      7.13 o 
  -2   6   1      211.59      219.95     11.70 o 
  -1   6   1      582.16      542.03     11.62 o 
   0   6   1      173.03      188.33      6.32 o 
   1   6   1      570.49      542.36     11.84 o 
   2   6   1      210.45      209.16      5.68 o 
   3   6   1      348.01      351.83      8.95 o 
   4   6   1       87.18       81.89     16.06 o 
   5   6   1      235.32      212.24     42.35 o 
  -5   7   1       67.04       63.16      8.03 o 
  -4   7   1      111.92      114.05      6.14 o 
  -3   7   1      169.26      152.04      5.86 o 
  -2   7   1      621.49      616.37     16.65 o 
  -1   7   1     1324.13     1367.16     32.66 o 
   0   7   1      165.02      167.52      5.14 o 
   1   7   1     1315.49     1351.38     32.17 o 
   2   7   1      601.30      602.06     16.18 o 
   3   7   1      174.68      174.88      6.53 o 
   4   7   1      117.74      116.65     19.58 o 
   5   7   1       71.77       39.24     13.72 o 
  -4   8   1        4.84        2.69      3.24 o 
  -3   8   1        6.35        8.08      3.17 o 
  -2   8   1       75.45       79.18      9.15 o 
  -1   8   1     1096.95     1123.14     34.31 o 
   0   8   1       12.55       14.61      2.73 o 
   1   8   1     1110.23     1120.69     34.01 o 
   2   8   1       71.78       80.54      4.34 o 
   3   8   1        7.41        4.41      4.01 o 
   4   8   1        3.85        0.91      2.83 o 
  -4   9   1       86.79      100.02     10.88 o 
  -3   9   1      223.43      249.68     25.36 o 
  -2   9   1       64.72       63.84      6.68 o 
  -1   9   1      138.55      140.66      6.16 o 
   0   9   1        1.21        3.59      2.63 o 
   1   9   1      140.57      142.40      5.79 o 
   2   9   1       61.00       67.15      3.92 o 
   3   9   1      222.80      246.18     19.94 o 
   4   9   1       85.72       75.99      8.79 o 
  -3  10   1       83.98       68.87     17.51 o 
  -2  10   1       51.94       46.71      6.00 o 
  -1  10   1      103.45       98.56      8.61 o 
   0  10   1       30.60       34.26      4.95 o 
   1  10   1      106.44      123.89      7.83 o 
   2  10   1       52.32       52.97     15.20 o 
   3  10   1       82.13       78.05     13.99 o 
  -2  11   1      191.01      191.94     17.09 o 
  -1  11   1        6.42        7.54      1.89 o 
   0  11   1        4.22        4.08      1.07 o 
   1  11   1        6.57        4.35      2.79 o 
   2  11   1      193.02      208.41     18.72 o 
  -1  12   1       61.59       64.19      9.01 o 
   0  12   1        8.78        4.68      2.16 o 
   1  12   1       62.02       72.60      9.41 o 
   0   0   2      158.85      152.04      3.55 o 
   1   0   2      170.09      182.23      2.28 o 
   2   0   2      741.86      778.78     10.02 o 
   3   0   2      116.66      127.20      3.38 o 
   4   0   2        0.87        0.06      1.21 o 
   5   0   2      216.87      217.52     11.47 o 
   6   0   2       79.99       87.99      8.39 o 
  -6   1   2      162.56      168.04     14.16 o 
  -5   1   2      141.20      137.18     14.25 o 
  -4   1   2       45.93       44.83      6.97 o 
  -3   1   2      731.23      790.42     16.77 o 
  -2   1   2       20.50       26.13      2.66 o 
  -1   1   2     1335.10     1254.00     17.36 o 
   0   1   2     3144.06     3169.66     78.81 o 
   1   1   2     1327.78     1248.69     14.76 o 
   2   1   2       17.90       23.30      1.72 o 
   3   1   2      717.11      773.73     16.36 o 
   4   1   2       44.19       43.38      3.14 o 
   5   1   2      141.63      147.35     10.20 o 
   6   1   2      160.21      158.34     12.23 o 
  -6   2   2        2.51        6.03      3.09 o 
  -5   2   2      293.03      295.40     15.39 o 
  -4   2   2       89.39       89.93      7.75 o 
  -3   2   2     2008.31     2036.52     37.76 o 
  -2   2   2      538.12      549.44      7.91 o 
   0   2   2     1296.44     1199.40     35.88 o 
   2   2   2      533.25      545.20      6.65 o 
   3   2   2     1979.18     2009.25     41.69 o 
   4   2   2       87.70       88.88      3.32 o 
   5   2   2      299.28      301.68     27.74 o 
   6   2   2        2.42        3.45      2.02 o 
  -6   3   2       24.28       21.85      7.56 o 
  -5   3   2      172.94      175.27      6.78 o 
  -4   3   2       33.52       34.70      6.32 o 
  -3   3   2       24.28       26.12      2.98 o 
  -2   3   2      302.23      295.12      4.47 o 
  -1   3   2     1533.69     1442.74     16.01 o 
   0   3   2     1548.33     1415.19     25.82 o 
   1   3   2     1541.80     1505.68     27.92 o 
   2   3   2      316.71      307.20      3.55 o 
   3   3   2       22.81       24.86      2.54 o 
   4   3   2       29.57       29.51      3.69 o 
   5   3   2      164.47      158.02      8.88 o 
   6   3   2       24.64       15.45      5.36 o 
  -5   4   2      203.53      194.05     11.48 o 
  -4   4   2      145.88      140.55      4.91 o 
  -3   4   2     1693.50     1739.53     41.67 o 
  -2   4   2      238.41      240.72      4.70 o 
  -1   4   2     1818.40     1657.52     16.84 o 
   0   4   2      162.70      146.49      2.59 o 
   1   4   2     1853.55     1627.93     20.31 o 
   2   4   2      241.39      240.67      5.16 o 
   3   4   2     1680.96     1721.78     35.29 o 
   4   4   2      142.49      136.67      6.86 o 
   5   4   2      211.74      213.06     18.22 o 
  -5   5   2       96.71       98.83      5.89 o 
  -4   5   2       60.72       59.86      5.76 o 
  -3   5   2      153.27      156.52      5.52 o 
  -2   5   2       85.41       89.99      3.23 o 
  -1   5   2     1800.72     1831.76     33.36 o 
   0   5   2      371.56      396.73      6.38 o 
   1   5   2     1797.06     1860.34     33.83 o 
   2   5   2       86.57       88.46      4.77 o 
   3   5   2      157.79      150.92      5.65 o 
   4   5   2       62.31       58.20     11.35 o 
   5   5   2       96.74      114.56     11.97 o 
  -5   6   2      108.71      108.63      6.18 o 
  -4   6   2      114.30      109.59     10.13 o 
  -3   6   2      394.29      390.10      8.28 o 
  -2   6   2      364.54      374.26      8.27 o 
  -1   6   2      358.85      363.14      8.11 o 
   0   6   2       32.15       43.67      2.75 o 
   1   6   2      367.53      362.39      7.94 o 
   2   6   2      360.21      352.92      8.20 o 
   3   6   2      389.25      415.03      8.84 o 
   4   6   2      115.79      118.60      8.50 o 
   5   6   2      109.07      130.12     36.72 o 
  -5   7   2       20.11       11.99      3.92 o 
  -4   7   2       51.17       43.58      4.89 o 
  -3   7   2      108.66      113.11      5.09 o 
  -2   7   2      514.76      506.67     13.70 o 
  -1   7   2      126.86      112.18      8.32 o 
   0   7   2        9.28        9.05      1.36 o 
   1   7   2      131.53      130.05      6.47 o 
   2   7   2      510.70      518.69     13.97 o 
   3   7   2      109.13      122.55      5.06 o 
   4   7   2       47.77       41.07      8.90 o 
   5   7   2       18.40       15.01      4.39 o 
  -4   8   2       79.28       82.99     10.02 o 
  -3   8   2      873.07      901.68     43.60 o 
  -2   8   2      117.44       93.67      6.89 o 
  -1   8   2     1613.91     1633.61     49.10 o 
   0   8   2      138.58      138.92      6.80 o 
   1   8   2     1643.01     1702.51     51.21 o 
   2   8   2      124.47      109.34      4.89 o 
   3   8   2      876.54      906.22     51.39 o 
   4   8   2       79.48       92.44     17.27 o 
  -4   9   2       71.30       77.18      8.78 o 
  -3   9   2       16.61       13.00      5.17 o 
  -2   9   2       69.50       76.35      5.04 o 
  -1   9   2       38.72       33.94      4.44 o 
   0   9   2       25.24       25.37      4.35 o 
   1   9   2       39.06       33.31      5.41 o 
   2   9   2       71.51       77.58      8.44 o 
   3   9   2       15.73        9.62      8.63 o 
   4   9   2       72.12       75.98      8.81 o 
  -3  10   2       42.94       25.21      7.62 o 
  -2  10   2       22.22       24.36      5.11 o 
  -1  10   2      124.97      123.40      7.83 o 
   0  10   2        0.35        2.03      1.22 o 
   1  10   2      129.32      132.61      7.79 o 
   2  10   2       22.30       15.31      5.45 o 
   3  10   2       44.91       31.59     12.65 o 
  -2  11   2       17.14       15.57      3.40 o 
  -1  11   2       27.11       21.65      4.32 o 
   0  11   2      206.97      204.40      8.02 o 
   1  11   2       26.14       18.50      4.28 o 
   2  11   2       17.61       21.48      8.44 o 
  -1  12   2      241.67      255.15     11.09 o 
   0  12   2       57.17       66.19      6.11 o 
   1  12   2      235.84      246.81     18.87 o 
   1   0   3     4677.80     4738.46     57.67 o 
   2   0   3      445.71      474.67      6.32 o 
   3   0   3      709.33      798.33     16.85 o 
   4   0   3       49.54       16.39     19.88 o 
   5   0   3       83.87       79.93     15.77 o 
   6   0   3       58.27       40.51     12.89 o 
  -6   1   3       94.90       74.52     12.64 o 
  -5   1   3       73.13       64.30      9.93 o 
  -4   1   3      466.05      465.75     11.80 o 
  -3   1   3       10.57       12.22      1.44 o 
  -2   1   3     2212.47     2149.06     23.81 o 
  -1   1   3      481.88      484.14     13.01 o 
   0   1   3      737.53      677.60      7.50 o 
   1   1   3      486.67      483.10      7.94 o 
   2   1   3     2202.80     2125.52     26.22 o 
   3   1   3       11.73       14.04      1.85 o 
   4   1   3      465.24      456.29     10.02 o 
   5   1   3       73.32       81.17      6.97 o 
   6   1   3       91.04       78.60      9.97 o 
  -6   2   3      139.54      149.71     10.94 o 
  -5   2   3      146.16      149.40      8.77 o 
  -4   2   3      346.72      349.10     11.33 o 
  -3   2   3      148.52      155.34      3.97 o 
  -2   2   3     5475.52     5458.50     84.15 o 
  -1   2   3      361.57      376.46      5.33 o 
   1   2   3      361.05      356.86      4.25 o 
   2   2   3     5413.41     5241.07     64.80 o 
   3   2   3      149.00      150.32      4.78 o 
   4   2   3      340.23      319.29     13.35 o 
   5   2   3      146.73      127.19     12.78 o 
   6   2   3      142.13      143.78     14.97 o 
  -6   3   3       13.49       11.01      4.89 o 
  -5   3   3      128.79      130.67      5.39 o 
  -4   3   3       91.08       91.01      5.79 o 
  -3   3   3      110.75      111.70      3.82 o 
  -2   3   3       29.58       27.66      2.99 o 
  -1   3   3      800.58      801.48     11.72 o 
   0   3   3      903.44      825.09     10.25 o 
   1   3   3      798.57      800.13     13.08 o 
   2   3   3       27.35       21.26      1.04 o 
   3   3   3      116.44      121.47      3.02 o 
   4   3   3       86.03       77.11      5.84 o 
   5   3   3      125.65      135.14     12.18 o 
   6   3   3       15.03       13.42      5.55 o 
  -5   4   3        8.09        5.78      3.83 o 
  -4   4   3      364.61      352.16     11.50 o 
  -3   4   3      591.38      616.05     13.17 o 
  -2   4   3      505.28      429.53     12.87 o 
  -1   4   3     1028.98     1081.87     15.95 o 
   0   4   3     1550.96     1400.68     17.35 o 
   1   4   3     1021.78     1037.47     14.52 o 
   2   4   3      495.96      434.65      8.34 o 
   3   4   3      587.74      629.13     13.63 o 
   4   4   3      354.18      340.63      9.16 o 
   5   4   3        8.04        8.69      4.18 o 
  -5   5   3       47.19       38.52      9.20 o 
  -4   5   3      297.52      315.02     13.49 o 
  -3   5   3        6.13        7.45      1.40 o 
  -2   5   3     1169.01     1121.81     21.11 o 
  -1   5   3       92.46       89.36      4.99 o 
   0   5   3     2399.23     2186.33     26.93 o 
   1   5   3       89.80       84.93      2.29 o 
   2   5   3     1150.60     1130.48     23.70 o 
   3   5   3        6.93        6.14      1.62 o 
   4   5   3      302.37      308.45     13.43 o 
   5   5   3       47.94       48.51     12.71 o 
  -5   6   3       74.04       76.61     17.15 o 
  -4   6   3      179.87      177.17      7.84 o 
  -3   6   3      303.06      297.82     12.74 o 
  -2   6   3      222.72      219.01      5.86 o 
  -1   6   3      280.46      290.16      7.75 o 
   0   6   3      846.55      875.53     25.99 o 
   1   6   3      280.77      290.19      6.61 o 
   2   6   3      238.06      238.95      5.49 o 
   3   6   3      302.01      302.24      6.80 o 
   4   6   3      181.06      177.24      9.34 o 
   5   6   3       73.19       67.84     17.78 o 
  -5   7   3        1.22        4.75      2.93 o 
  -4   7   3       61.21       53.88      6.91 o 
  -3   7   3       36.84       34.03      5.41 o 
  -2   7   3      768.05      786.32     20.94 o 
  -1   7   3      181.63      183.22      7.40 o 
   0   7   3       17.46       16.35      2.63 o 
   1   7   3      175.60      181.67      5.06 o 
   2   7   3      754.90      767.50     20.24 o 
   3   7   3       38.64       36.65      5.67 o 
   4   7   3       57.20       59.01      3.88 o 
   5   7   3        1.33        5.66      2.35 o 
  -4   8   3      451.86      497.14     16.04 o 
  -3   8   3       45.38       33.80      8.10 o 
  -2   8   3      909.55      929.87     26.36 o 
  -1   8   3      152.64      140.81      6.43 o 
   0   8   3     1669.87     1791.73     66.14 o 
   1   8   3      161.34      161.37      5.75 o 
   2   8   3      878.04      884.34     31.61 o 
   3   8   3       47.11       37.64     11.72 o 
   4   8   3      450.29      503.21     18.41 o 
  -3   9   3       41.14       38.08      8.88 o 
  -2   9   3      138.67      131.71      6.82 o 
  -1   9   3      388.38      392.03     12.31 o 
   0   9   3     1103.37     1173.84     40.31 o 
   1   9   3      382.21      381.37     11.95 o 
   2   9   3      142.74      132.59     10.48 o 
   3   9   3       38.14       31.77     12.01 o 
   4   9   3        7.38        2.57      5.44 o 
  -3  10   3       52.28       34.97     11.42 o 
  -2  10   3       52.78       54.30      5.09 o 
  -1  10   3       80.98       72.56      9.19 o 
   0  10   3      112.10      114.91      6.85 o 
   1  10   3       79.10       72.21      4.50 o 
   2  10   3       52.00       48.94     12.32 o 
  -2  11   3      132.88      118.72      8.18 o 
  -1  11   3       95.54      102.52      5.34 o 
   0  11   3      220.09      225.00      8.39 o 
   1  11   3       96.81      104.20      9.50 o 
   2  11   3      136.49      143.60     13.73 o 
  -1  12   3      173.73      184.50     17.12 o 
   0  12   3      141.68      147.65      9.62 o 
   1  12   3      176.23      196.26     15.89 o 
   0   0   4     2710.28     2651.17     37.10 o 
   1   0   4      210.58      212.25      3.19 o 
   2   0   4     1557.14     1382.00     18.90 o 
   3   0   4        8.74       11.06      1.23 o 
   4   0   4     1021.50     1060.01     62.70 o 
   5   0   4       77.78       77.10      4.01 o 
   6   0   4      189.63      203.15     20.06 o 
  -6   1   4       37.79       19.07     10.08 o 
  -5   1   4      458.63      466.01     23.95 o 
  -4   1   4      430.54      460.42     14.79 o 
  -3   1   4     1629.81     1692.06     35.08 o 
  -2   1   4       22.34       27.24      1.86 o 
  -1   1   4     1315.51     1197.29     31.52 o 
   0   1   4     1314.33     1191.56     13.48 o 
   1   1   4     1303.16     1203.04     19.11 o 
   2   1   4       21.76       31.02      3.15 o 
   3   1   4     1596.22     1662.61     34.49 o 
   4   1   4      436.10      452.64     17.41 o 
   5   1   4      452.25      491.52     30.76 o 
   6   1   4       36.61       25.45      9.30 o 
  -6   2   4       46.92       20.69     10.32 o 
  -5   2   4       41.49       41.01      6.83 o 
  -4   2   4      601.42      618.81     19.33 o 
  -3   2   4       15.81       13.42      1.17 o 
  -2   2   4     1151.94     1214.83     16.01 o 
  -1   2   4     1077.12     1010.36     14.58 o 
   0   2   4      507.79      459.07      5.82 o 
   1   2   4     1053.99     1014.78     11.36 o 
   2   2   4     1130.46     1204.72     22.43 o 
   3   2   4       15.65       13.65      1.77 o 
   4   2   4      603.49      609.47     23.53 o 
   5   2   4       41.26       32.02     11.29 o 
   6   2   4       48.83       28.95     18.72 o 
  -6   3   4        4.53        5.36      2.05 o 
  -5   3   4        8.05        8.69      2.29 o 
  -4   3   4      237.80      250.61      5.56 o 
  -3   3   4       23.37       23.98      3.01 o 
  -2   3   4      159.88      151.87      3.38 o 
  -1   3   4      552.53      527.65     11.93 o 
   0   3   4     4835.05     4831.11     70.47 o 
   1   3   4      559.57      532.15      7.18 o 
   2   3   4      150.02      142.88      2.80 o 
   3   3   4       25.88       23.11      2.62 o 
   4   3   4      243.92      251.57      7.69 o 
   5   3   4        7.32        6.42      2.17 o 
   6   3   4        4.02        3.51      3.82 o 
  -5   4   4       56.62       42.46     13.29 o 
  -4   4   4      419.69      417.76     10.99 o 
  -3   4   4      241.54      233.34      6.65 o 
  -2   4   4     2885.64     2952.70     60.55 o 
  -1   4   4      634.35      707.50      8.60 o 
   0   4   4     2226.37     2163.59     48.58 o 
   1   4   4      639.77      712.24      9.49 o 
   2   4   4     2861.92     2949.28     47.83 o 
   3   4   4      242.21      237.32      6.02 o 
   4   4   4      434.15      429.67     12.91 o 
   5   4   4       54.46       41.99     13.76 o 
  -5   5   4       25.43       23.01      4.89 o 
  -4   5   4      356.61      383.97     14.85 o 
  -3   5   4      705.67      727.21     17.58 o 
  -2   5   4      447.49      485.77      7.30 o 
  -1   5   4     2441.87     2376.23     38.40 o 
   0   5   4        7.62       13.64      1.06 o 
   1   5   4     2456.48     2376.49     46.85 o 
   2   5   4      459.10      486.84      7.73 o 
   3   5   4      708.86      740.83     18.18 o 
   4   5   4      356.74      391.05     17.60 o 
   5   5   4       27.87       30.40      8.69 o 
  -5   6   4       43.11       33.69      7.71 o 
  -4   6   4      133.99      139.42     10.83 o 
  -3   6   4      190.63      176.65      5.05 o 
  -2   6   4      296.80      295.95      6.88 o 
  -1   6   4      147.86      137.53      8.02 o 
   0   6   4      720.18      679.16     16.43 o 
   1   6   4      146.98      140.01      3.60 o 
   2   6   4      322.64      319.74      7.88 o 
   3   6   4      197.07      188.28      8.09 o 
   4   6   4      141.00      137.11     10.08 o 
   5   6   4       41.87       16.60     10.89 o 
  -5   7   4       99.43      113.81      7.17 o 
  -4   7   4       15.83       12.02      2.89 o 
  -3   7   4      113.50      115.74      9.46 o 
  -2   7   4      147.33      152.80      7.75 o 
  -1   7   4      954.50      964.78     25.65 o 
   0   7   4      300.06      300.98     10.52 o 
   1   7   4      935.40      968.80     23.25 o 
   2   7   4      143.61      147.35      6.90 o 
   3   7   4      109.30      108.71      7.28 o 
   4   7   4       15.98       13.64      3.65 o 
   5   7   4       94.31       98.58      6.82 o 
  -4   8   4        4.71        4.30      2.21 o 
  -3   8   4       40.01       33.35      3.36 o 
  -2   8   4      124.95      112.71      5.10 o 
  -1   8   4       76.74       69.07      3.07 o 
   0   8   4      284.30      283.76     11.30 o 
   1   8   4       75.91       80.39      3.74 o 
   2   8   4      119.96      109.85     12.17 o 
   3   8   4       41.63       31.99     12.59 o 
   4   8   4        4.55        0.81      2.88 o 
  -4   9   4       73.45       94.05     10.45 o 
  -3   9   4       22.41       22.45      4.96 o 
  -2   9   4       84.82       80.09      4.34 o 
  -1   9   4       57.45       51.96      4.01 o 
   0   9   4      157.87      132.74      8.08 o 
   1   9   4       54.11       47.05      6.87 o 
   2   9   4       80.66       89.99     18.81 o 
   3   9   4       21.23       14.37      5.22 o 
   4   9   4       71.15       84.44     10.31 o 
  -3  10   4      111.08      126.44      8.78 o 
  -2  10   4      362.05      368.96     16.57 o 
  -1  10   4       96.74      102.08      4.69 o 
   0  10   4      728.32      731.56     36.79 o 
   1  10   4       95.88      104.45      9.51 o 
   2  10   4      362.18      343.54     26.77 o 
   3  10   4      109.37      122.91     13.27 o 
  -2  11   4       20.50       12.57      3.49 o 
  -1  11   4      140.46      147.20      6.50 o 
   0  11   4        2.96        2.00      1.60 o 
   1  11   4      131.68      106.99     13.34 o 
   2  11   4       21.46       19.18      7.90 o 
  -1  12   4       11.04       11.02      2.69 o 
   0  12   4       28.41       17.12      4.63 o 
   1  12   4       11.25       13.38      7.86 o 
   2   0   5      314.28      366.27      5.06 o 
   3   0   5     1781.50     1752.49     36.29 o 
   4   0   5       29.55       28.01      5.54 o 
   5   0   5      117.00       99.95      5.87 o 
   6   0   5        0.11        4.71      2.34 o 
  -6   1   5       79.86       76.50      6.60 o 
  -5   1   5        1.90        3.22      1.37 o 
  -4   1   5       33.45       17.03      8.13 o 
  -3   1   5      299.06      304.12      9.41 o 
  -2   1   5      126.15      127.82      2.22 o 
  -1   1   5     4597.67     4813.22     76.42 o 
   0   1   5      860.62      758.36     14.74 o 
   1   1   5     4519.39     4496.79     98.04 o 
   2   1   5      122.07      123.42      2.25 o 
   3   1   5      289.25      286.27      6.50 o 
   4   1   5       33.43       26.28      6.43 o 
   5   1   5        2.07        2.85      2.07 o 
   6   1   5       81.21       78.54     15.97 o 
  -6   2   5       24.46       16.75      6.04 o 
  -5   2   5      231.97      208.98     11.27 o 
  -4   2   5      200.33      200.69      7.15 o 
  -3   2   5      265.09      224.69      5.34 o 
  -2   2   5       35.33       35.07      1.33 o 
  -1   2   5     5781.58     5950.98    124.15 o 
   0   2   5     1255.46     1230.09     13.55 o 
   1   2   5     5746.82     5866.53     82.10 o 
   2   2   5       34.93       34.63      3.11 o 
   3   2   5      263.12      238.32      5.20 o 
   4   2   5      200.42      202.53      6.78 o 
   5   2   5      235.91      243.49     23.17 o 
   6   2   5       24.11       22.86      4.25 o 
  -6   3   5       35.11       15.54      7.68 o 
  -5   3   5      453.24      461.04     16.30 o 
  -4   3   5      134.33      129.66      6.93 o 
  -3   3   5      478.90      472.34      9.02 o 
  -2   3   5     1093.98     1214.43     22.37 o 
  -1   3   5      181.03      155.70      2.52 o 
   0   3   5        2.12        2.42      0.60 o 
   1   3   5      180.30      153.42      2.85 o 
   2   3   5     1088.36     1190.75     19.49 o 
   3   3   5      480.09      478.31      8.99 o 
   4   3   5      133.99      137.23      4.35 o 
   5   3   5      457.06      460.92     25.07 o 
  -5   4   5      315.34      311.24     17.59 o 
  -4   4   5       60.35       53.76      7.27 o 
  -3   4   5     1721.63     1739.24     41.28 o 
  -2   4   5     1200.88     1308.97     27.91 o 
  -1   4   5     4662.52     4791.63     52.29 o 
   0   4   5     2403.09     2407.91     37.23 o 
   1   4   5     4668.80     4671.15     56.99 o 
   2   4   5     1187.28     1278.19     23.71 o 
   3   4   5     1727.66     1796.85     36.87 o 
   4   4   5       58.64       59.17      4.71 o 
   5   4   5      309.47      336.88     27.13 o 
  -5   5   5        3.33        5.93      2.61 o 
  -4   5   5       60.66       58.54     11.59 o 
  -3   5   5      532.40      531.34     14.29 o 
  -2   5   5       81.81       84.91      3.08 o 
  -1   5   5      225.82      235.90      4.51 o 
   0   5   5      885.39      993.59     18.16 o 
   1   5   5      229.23      241.55      4.87 o 
   2   5   5       79.41       84.25      3.72 o 
   3   5   5      521.16      534.08     16.31 o 
   4   5   5       62.10       61.73      4.95 o 
   5   5   5        4.30        1.53      2.91 o 
  -5   6   5      346.70      356.76     17.60 o 
  -4   6   5       17.25       13.88      5.28 o 
  -3   6   5      753.24      751.59     14.15 o 
  -2   6   5      159.91      148.32      6.95 o 
  -1   6   5     1444.35     1453.38     25.27 o 
   0   6   5      224.13      209.01      9.58 o 
   1   6   5     1459.32     1481.03     21.76 o 
   2   6   5      163.16      157.57      4.09 o 
   3   6   5      746.92      729.55     18.44 o 
   4   6   5       15.93       11.51      3.87 o 
  -5   7   5       75.74       72.95      8.79 o 
  -4   7   5       31.36       26.83      5.91 o 
  -3   7   5       72.21       73.69      3.56 o 
  -2   7   5      116.50      126.41      5.44 o 
  -1   7   5      695.17      663.98     16.61 o 
   0   7   5       38.33       47.95      8.69 o 
   1   7   5      687.89      691.40     16.77 o 
   2   7   5      116.07      125.65     12.94 o 
   3   7   5       77.46       89.24      6.50 o 
   4   7   5       31.14       19.94      6.07 o 
   5   7   5       71.79       77.02      8.13 o 
  -4   8   5       13.83       14.91      5.44 o 
  -3   8   5       39.63       33.58      4.85 o 
  -2   8   5       72.56       70.86      6.06 o 
  -1   8   5      233.55      217.67      6.81 o 
   0   8   5      168.68      157.15      6.22 o 
   1   8   5      228.31      232.14      5.59 o 
   2   8   5       75.49       67.06      5.32 o 
   3   8   5       38.89       29.19      7.92 o 
   4   8   5       14.61       11.29      4.05 o 
  -4   9   5       39.13       26.56      5.27 o 
  -3   9   5       34.85       40.22      5.07 o 
  -2   9   5       24.06       22.32      4.02 o 
  -1   9   5      146.15      140.02      5.62 o 
   0   9   5       12.41       10.66      2.63 o 
   1   9   5      143.21      144.02      6.21 o 
   2   9   5       22.95       17.12      5.25 o 
   4   9   5       37.79       17.56      9.77 o 
  -3  10   5      615.79      661.75     38.81 o 
  -2  10   5       86.74       83.91      4.00 o 
  -1  10   5     1020.05     1083.89     35.67 o 
   0  10   5       87.08       98.87      6.48 o 
   1  10   5     1008.85     1130.01     44.80 o 
   2  10   5       85.19       94.82      7.56 o 
   3  10   5      601.60      600.51     49.88 o 
  -2  11   5       18.40       15.32      3.34 o 
  -1  11   5       32.28       29.04      5.14 o 
   0  11   5      185.77      195.36     10.25 o 
   2  11   5       18.38       12.05      6.82 o 
  -1  12   5       97.60      108.84      5.65 o 
   0  12   5       25.01       23.79      4.46 o 
   1  12   5      102.14      108.55     10.09 o 
   0   0   6     3604.65     3426.26     66.48 o 
   1   0   6     7586.23     8093.59    113.49 o 
   2   0   6       31.40       19.66      2.41 o 
   3   0   6        1.82        3.54      2.01 o 
   4   0   6        0.24        0.71      1.31 o 
   5   0   6       77.24       75.45      8.20 o 
   6   0   6       29.10       28.75      6.92 o 
  -6   1   6       34.65       15.31      8.86 o 
  -5   1   6       85.85       91.40      6.64 o 
  -4   1   6      451.91      455.41     17.81 o 
  -3   1   6      115.71      124.79      3.94 o 
  -2   1   6     1184.82     1210.02     15.62 o 
  -1   1   6      367.28      387.83     19.31 o 
   0   1   6     4341.19     4410.90     47.83 o 
   1   1   6      380.93      388.82      6.02 o 
   2   1   6     1225.43     1192.36     28.46 o 
   3   1   6      119.89      129.16      4.38 o 
   4   1   6      459.68      442.12     14.47 o 
   5   1   6       84.73       88.97      5.67 o 
   6   1   6       38.15       30.39      5.31 o 
  -6   2   6        5.25        4.64      3.34 o 
  -5   2   6      477.93      490.26     20.59 o 
  -4   2   6      111.59      117.60      5.02 o 
  -3   2   6      384.93      381.01      6.93 o 
  -2   2   6      156.42      159.53      5.38 o 
  -1   2   6       55.86       53.03     13.69 o 
   0   2   6       99.28       93.61      1.63 o 
   1   2   6       43.66       39.28      1.73 o 
   2   2   6      149.59      160.64      3.78 o 
   3   2   6      380.00      374.29      8.75 o 
   4   2   6      116.69      112.07      4.55 o 
   5   2   6      489.17      384.26     23.91 o 
   6   2   6        4.93        7.28      5.18 o 
  -6   3   6       58.34       51.23     10.55 o 
  -5   3   6      243.46      241.23     20.44 o 
  -4   3   6     2717.07     2844.04     52.72 o 
  -3   3   6      442.54      458.67      8.77 o 
  -2   3   6     2154.22     2062.86     71.68 o 
  -1   3   6      732.59      765.55     15.74 o 
   0   3   6     7659.34     7654.09     82.84 o 
   1   3   6      729.93      740.89     18.40 o 
   2   3   6     2143.31     2015.67     32.70 o 
   3   3   6      448.87      474.84      9.38 o 
   4   3   6     2720.22     2899.77     67.26 o 
   5   3   6      246.93      253.78     16.99 o 
  -5   4   6       78.10       65.93      7.30 o 
  -4   4   6      230.18      213.30      8.60 o 
  -3   4   6      321.90      288.34      8.03 o 
  -2   4   6      114.13      124.47      4.89 o 
  -1   4   6       91.78       88.16      3.57 o 
   0   4   6       22.12       26.51      1.05 o 
   1   4   6       84.58       87.49      1.92 o 
   2   4   6      105.75      111.63      2.76 o 
   3   4   6      334.28      294.05     21.03 o 
   4   4   6      241.89      224.73      8.52 o 
   5   4   6       74.15       72.13      8.42 o 
  -5   5   6       12.19       11.56      2.84 o 
  -4   5   6       92.29      103.86      5.25 o 
  -3   5   6       78.09       82.71      9.12 o 
  -2   5   6      214.24      218.77      5.19 o 
  -1   5   6      104.68      105.11      2.15 o 
   0   5   6      580.79      569.40     10.74 o 
   1   5   6       99.38      108.10      3.74 o 
   2   5   6      207.61      216.93      4.77 o 
   3   5   6       73.92       81.33      6.35 o 
   4   5   6       90.55      108.12      6.29 o 
   5   5   6       12.51        6.31      5.07 o 
  -5   6   6      109.02      118.98      7.65 o 
  -4   6   6      195.72      188.83     10.22 o 
  -3   6   6      192.51      193.78      5.48 o 
  -2   6   6       51.42       39.29      5.73 o 
  -1   6   6      188.01      195.05      4.82 o 
   0   6   6      659.75      720.63     17.50 o 
   1   6   6      188.27      189.68      3.52 o 
   2   6   6       46.15       43.66      2.79 o 
   3   6   6      187.22      183.02      6.88 o 
   4   6   6      192.39      198.81     14.32 o 
  -5   7   6       39.43       28.25      5.63 o 
  -4   7   6      138.35      147.59     10.64 o 
  -3   7   6       55.23       60.27      6.60 o 
  -2   7   6      481.09      487.13     15.67 o 
  -1   7   6      116.03      125.10      4.02 o 
   0   7   6     3384.92     3276.18     76.70 o 
   1   7   6      112.19      120.71      3.79 o 
   2   7   6      484.58      474.24     20.46 o 
   3   7   6       54.27       58.97      7.96 o 
   4   7   6      148.34      161.93     14.33 o 
   5   7   6       41.84       27.26     11.05 o 
  -4   8   6        2.64        2.64      3.85 o 
  -3   8   6      106.23      105.72      8.96 o 
  -2   8   6       45.38       51.13      7.65 o 
  -1   8   6       53.66       59.38      4.16 o 
   0   8   6       88.33       98.05      4.69 o 
   1   8   6       58.49       57.97      3.43 o 
   2   8   6       46.85       55.69     13.17 o 
   3   8   6      102.56       95.67      9.79 o 
   4   8   6        2.57        6.34      2.49 o 
  -4   9   6      259.67      258.46     15.69 o 
  -3   9   6        3.70        4.61      1.87 o 
  -2   9   6      334.33      340.51     17.59 o 
  -1   9   6        0.29        2.12      1.26 o 
   0   9   6     2069.57     2174.73     67.50 o 
   1   9   6        0.27        1.39      1.31 o 
   2   9   6      323.02      353.57     31.50 o 
   3   9   6        3.88        6.53      2.56 o 
   4   9   6      256.60      270.94     20.39 o 
  -3  10   6       40.59       31.54      7.73 o 
  -2  10   6       62.58       65.46      6.62 o 
  -1  10   6       43.71       43.11      7.72 o 
   0  10   6       90.71      110.01     10.32 o 
   1  10   6       44.77       56.49     12.48 o 
   2  10   6       62.59       53.78     17.37 o 
   3  10   6       40.78       35.58      9.97 o 
  -2  11   6       37.41       21.51      8.28 o 
  -1  11   6       15.73       11.12      3.54 o 
   0  11   6       26.52       23.49      3.70 o 
   1  11   6       15.24       15.85      6.45 o 
   2  11   6       35.09       28.16      9.19 o 
  -1  12   6      242.88      258.34     11.53 o 
   0  12   6        0.96        1.49      1.58 o 
   1  12   6      251.12      270.25     18.78 o 
   1   0   7      804.62      874.31     20.65 o 
   2   0   7        0.99        1.55      0.46 o 
   3   0   7        0.04        0.72      0.72 o 
   4   0   7      146.90      137.17      5.62 o 
   5   0   7        5.27        3.23      1.57 o 
   6   0   7      157.75      140.64     14.55 o 
  -5   1   7       40.08       36.25      9.59 o 
  -4   1   7       60.88       59.64     17.28 o 
  -3   1   7      167.99      171.81      4.46 o 
  -2   1   7      244.79      231.45      4.80 o 
  -1   1   7     3631.48     3659.20    111.08 o 
   0   1   7      687.23      639.48      7.92 o 
   1   1   7     3700.64     3807.25     53.43 o 
   2   1   7      254.06      247.26      4.51 o 
   3   1   7      161.55      165.58      4.21 o 
   4   1   7       65.75       58.25      4.40 o 
   5   1   7       37.11       23.69      5.98 o 
   6   1   7       25.59       28.18      8.65 o 
  -6   2   7      136.37      147.72      8.98 o 
  -5   2   7      200.85      193.54     15.28 o 
  -4   2   7      648.47      665.11     17.25 o 
  -3   2   7      258.02      260.92      8.91 o 
  -2   2   7     5575.06     5499.05    124.19 o 
  -1   2   7      714.04      733.15      9.52 o 
   0   2   7     5044.41     5014.66     54.35 o 
   1   2   7      701.88      705.32     13.42 o 
   2   2   7     5608.26     5452.08    118.18 o 
   3   2   7      255.59      257.06      6.49 o 
   4   2   7      644.69      632.46     17.05 o 
   5   2   7      204.17      188.12     12.21 o 
   6   2   7      139.92      131.02     11.91 o 
  -5   3   7      361.02      310.85     43.31 o 
  -4   3   7       68.57       69.89      7.31 o 
  -3   3   7      349.09      362.75      8.55 o 
  -2   3   7      156.52      158.43      4.24 o 
  -1   3   7      914.38      934.37     15.24 o 
   0   3   7      497.73      515.12      5.99 o 
   1   3   7      900.72      927.47     10.48 o 
   2   3   7      150.66      157.86      4.43 o 
   3   3   7      355.60      359.59      9.90 o 
   4   3   7       65.09       74.71      6.62 o 
   5   3   7      361.24      391.82     31.16 o 
  -5   4   7      130.98      138.85     19.06 o 
  -4   4   7      130.25      119.76      4.10 o 
  -3   4   7      220.35      234.70      5.74 o 
  -2   4   7     4291.13     4243.99    105.54 o 
  -1   4   7      101.85      104.78      2.28 o 
   0   4   7     1011.52      962.12     10.94 o 
   1   4   7       99.97      107.32      2.33 o 
   2   4   7     4309.61     4309.72     72.40 o 
   3   4   7      218.02      233.75      6.41 o 
   4   4   7      138.16      111.61     15.22 o 
   5   4   7      131.19      141.86     10.79 o 
  -5   5   7        5.57        5.06      2.43 o 
  -4   5   7      230.40      237.99      9.93 o 
  -3   5   7      831.53      874.49     33.12 o 
  -2   5   7      160.38      168.74      3.11 o 
  -1   5   7       37.15       42.22      1.35 o 
   0   5   7      135.61      138.74      3.20 o 
   1   5   7       37.73       39.82      1.64 o 
   2   5   7      171.31      176.38      6.22 o 
   3   5   7      834.60      890.30     27.41 o 
   4   5   7      224.88      232.03      9.93 o 
   5   5   7        5.52        4.50      2.49 o 
  -5   6   7       46.95       35.75     12.44 o 
  -4   6   7      392.48      378.26     19.45 o 
  -3   6   7       59.50       57.80      6.76 o 
  -2   6   7      298.20      303.69      8.70 o 
  -1   6   7       76.70       84.72      3.16 o 
   0   6   7      466.73      462.59      6.81 o 
   1   6   7       73.26       73.58      2.09 o 
   2   6   7      291.16      288.50      9.19 o 
   3   6   7       57.07       52.20      9.44 o 
   4   6   7      384.27      378.75     23.94 o 
   5   6   7       46.44       31.97     17.60 o 
  -5   7   7       16.74        9.21      4.48 o 
  -4   7   7       31.93       35.10      7.88 o 
  -3   7   7      112.92      100.82      9.76 o 
  -2   7   7       22.83       17.89      2.26 o 
  -1   7   7      180.27      173.73      5.77 o 
   0   7   7        2.75        2.31      1.85 o 
   1   7   7      178.49      157.98      6.50 o 
   2   7   7       22.06       20.49      2.97 o 
   3   7   7      102.46      110.69      7.33 o 
   4   7   7       32.19       25.49      6.95 o 
   5   7   7       18.38       14.02      8.04 o 
  -4   8   7      294.85      313.11     20.02 o 
  -3   8   7        6.27        6.17      1.88 o 
  -2   8   7     1220.46     1226.44     35.99 o 
  -1   8   7      265.16      279.18      7.08 o 
   0   8   7      255.08      244.23      5.79 o 
   1   8   7      264.58      271.64     13.35 o 
   2   8   7     1223.34     1232.15     62.60 o 
   3   8   7        7.50       14.68      4.70 o 
   4   8   7      301.63      282.17     17.18 o 
  -4   9   7       15.89       10.86      5.15 o 
  -3   9   7      267.29      291.74     11.05 o 
  -2   9   7       91.75       87.40      5.14 o 
  -1   9   7       72.39       72.22      5.67 o 
   0   9   7       21.10       23.51      3.12 o 
   1   9   7       72.43       78.57      4.75 o 
   2   9   7       89.04      104.75     10.42 o 
   3   9   7      261.46      249.14     25.66 o 
   4   9   7       15.64       11.19      5.29 o 
  -3  10   7       28.83       16.02      4.93 o 
  -2  10   7      122.03      114.77      4.82 o 
  -1  10   7       26.25       23.90      4.08 o 
   0  10   7      267.16      296.86     11.84 o 
   1  10   7       26.98       25.83      9.60 o 
   2  10   7      123.52      120.06     12.54 o 
   3  10   7       29.19       21.38      5.76 o 
  -2  11   7       24.69       24.01      5.03 o 
  -1  11   7       35.35       23.55      5.60 o 
   0  11   7       14.01        7.89      2.47 o 
   1  11   7       34.18       21.29      7.17 o 
   2  11   7       24.98       34.91     12.47 o 
   0  12   7      563.61      608.34     25.02 o 
   0   0   8      520.20      525.33      9.76 o 
   1   0   8      633.86      680.12     12.30 o 
   2   0   8        4.23        5.45      1.77 o 
   3   0   8        0.57       -0.17      4.26 o 
   4   0   8      359.82      351.89     10.27 o 
   5   0   8      299.99      313.21     13.71 o 
   6   0   8       77.26       88.25      9.04 o 
  -5   1   8      172.87      172.36      8.17 o 
  -4   1   8      162.37      155.34      8.52 o 
  -3   1   8     1361.88     1329.59     23.15 o 
  -2   1   8      653.33      710.98     11.36 o 
  -1   1   8     7470.90     7674.98    124.50 o 
   0   1   8      311.46      309.84      3.53 o 
   1   1   8     7490.43     7756.85    110.76 o 
   2   1   8      654.49      709.20     11.38 o 
   3   1   8     1376.30     1352.81     23.30 o 
   4   1   8      164.26      160.29     11.36 o 
   5   1   8      176.37      181.82      8.58 o 
   6   1   8       14.39       11.43      4.85 o 
  -6   2   8       13.43       15.90      4.34 o 
  -5   2   8      126.69      135.01     11.45 o 
  -4   2   8      239.48      241.00      9.02 o 
  -3   2   8      323.02      314.00     11.32 o 
  -2   2   8      373.71      386.71      8.78 o 
  -1   2   8     1623.57     1629.74     28.55 o 
   0   2   8       75.21       79.85      1.43 o 
   1   2   8     1590.61     1550.96     19.29 o 
   2   2   8      373.99      421.29     11.49 o 
   3   2   8      328.91      323.06      7.41 o 
   4   2   8      240.15      229.74      9.30 o 
   5   2   8      132.12      129.75      6.78 o 
   6   2   8       13.04       10.49      6.92 o 
  -5   3   8      410.33      382.32     35.08 o 
  -4   3   8      141.18      138.81      4.46 o 
  -3   3   8      165.56      163.57      5.31 o 
  -2   3   8      682.97      728.17     18.49 o 
  -1   3   8      288.59      281.59      4.12 o 
   0   3   8       57.65       59.87      1.57 o 
   1   3   8      278.87      276.07      4.12 o 
   2   3   8      686.59      723.87     27.67 o 
   3   3   8      168.63      164.59      4.76 o 
   4   3   8      139.48      134.97     21.77 o 
   5   3   8      412.10      405.02     31.87 o 
  -5   4   8       38.96       32.65      9.69 o 
  -4   4   8        5.90        4.82      2.14 o 
  -3   4   8      348.49      354.66     12.46 o 
  -1   4   8      566.38      582.07      9.83 o 
   0   4   8      391.61      418.05      6.78 o 
   1   4   8      548.42      580.33     10.81 o 
   3   4   8      328.79      323.91      8.35 o 
   4   4   8        6.72        4.89      1.90 o 
   5   4   8       39.18       16.96      5.38 o 
  -5   5   8      294.89      321.51     12.94 o 
  -4   5   8       49.74       37.71      9.20 o 
  -3   5   8     2000.75     2020.76     74.41 o 
  -2   5   8      113.29      117.02      2.99 o 
  -1   5   8     1921.37     1764.01     32.57 o 
   0   5   8     1666.40     1796.27     29.24 o 
   1   5   8     1921.30     1770.75     36.59 o 
   2   5   8      108.95      115.21      7.00 o 
   3   5   8     2012.78     1998.05     60.29 o 
   4   5   8       47.95       37.47      6.39 o 
   5   5   8      292.49      350.86     20.19 o 
  -5   6   8       73.49       43.16     16.24 o 
  -4   6   8       28.95       20.56      3.56 o 
  -3   6   8      333.23      315.39      9.81 o 
  -2   6   8       47.09       46.82      5.00 o 
  -1   6   8      130.69      124.63      3.78 o 
   0   6   8       29.80       24.80      1.58 o 
   1   6   8      125.94      116.58      2.46 o 
   2   6   8       47.22       44.20      3.17 o 
   3   6   8      340.06      364.27     13.42 o 
   4   6   8       28.73       27.66      6.33 o 
   5   6   8       73.75       40.62     22.37 o 
  -4   7   8       48.29       45.53     10.00 o 
  -3   7   8      431.62      447.28     17.36 o 
  -2   7   8       30.91       22.44      2.97 o 
  -1   7   8      310.72      289.28      7.94 o 
   0   7   8       46.80       61.61      7.07 o 
   1   7   8      311.02      288.20      9.19 o 
   2   7   8       30.93       26.69      4.03 o 
   3   7   8      422.17      448.87     21.34 o 
   4   7   8       48.75       43.43     10.08 o 
  -4   8   8      124.72      128.12      9.51 o 
  -3   8   8      436.91      454.31     15.48 o 
  -2   8   8      233.16      225.63      9.33 o 
  -1   8   8       26.78       30.94      3.56 o 
   0   8   8      486.43      473.69      9.83 o 
   1   8   8       21.20       27.80      2.32 o 
   2   8   8      238.47      213.29     12.50 o 
   3   8   8      438.90      449.03     26.39 o 
   4   8   8      126.53      108.65      9.95 o 
  -4   9   8        4.54        9.87      4.16 o 
  -3   9   8      339.01      369.77     13.06 o 
  -2   9   8       31.35       30.42      5.61 o 
  -1   9   8      762.27      811.60     31.51 o 
   0   9   8      136.39      124.15      4.87 o 
   1   9   8      763.64      791.84     52.11 o 
   2   9   8       34.49       35.55      9.63 o 
   3   9   8      344.66      381.15     23.40 o 
   4   9   8        5.36        5.11      4.10 o 
  -3  10   8       16.05       13.60      3.30 o 
  -2  10   8       13.87       11.74      2.36 o 
  -1  10   8       22.45       23.74      4.26 o 
   0  10   8       13.57       14.44      2.84 o 
   1  10   8       21.44       13.06      6.51 o 
   2  10   8       14.60        4.93      3.77 o 
   3  10   8       17.24       10.41      3.00 o 
  -2  11   8       58.70       72.87     10.52 o 
  -1  11   8      568.65      605.14     28.91 o 
   0  11   8      215.82      251.17      9.24 o 
   1  11   8      584.73      630.01     37.03 o 
   2  11   8       59.61       50.30     22.76 o 
   0  12   8       88.22       75.56      9.79 o 
   1   0   9     1663.82     1545.11     31.65 o 
   2   0   9     3367.49     3547.32     74.34 o 
   3   0   9     2083.56     2198.30     64.88 o 
   4   0   9       37.92       27.49      6.17 o 
   5   0   9     1027.36     1047.11     41.93 o 
  -5   1   9       11.56       12.92      4.11 o 
  -4   1   9      882.28      914.13     22.06 o 
  -3   1   9      116.92      117.85      4.65 o 
  -2   1   9     1823.88     1871.68     39.99 o 
  -1   1   9       14.76       12.17      1.78 o 
   0   1   9      845.72      806.71     12.31 o 
   1   1   9       15.13       13.46      1.94 o 
   2   1   9     1802.74     1841.68     68.43 o 
   3   1   9      120.58      123.72      3.81 o 
   4   1   9      879.70      925.73     22.57 o 
   5   1   9       11.62        9.08      3.76 o 
  -5   2   9        4.15        3.46      2.12 o 
  -4   2   9       28.33       27.11      5.16 o 
  -3   2   9       36.47       34.21      4.43 o 
  -2   2   9      225.57      228.36      5.53 o 
  -1   2   9      634.00      668.06      9.29 o 
   0   2   9       91.65       89.42      1.86 o 
   1   2   9      656.91      710.11      9.14 o 
   2   2   9      227.19      232.07      5.46 o 
   3   2   9       36.65       41.55      2.76 o 
   4   2   9       28.58       23.34      3.69 o 
   5   2   9        3.23        1.83      2.34 o 
  -5   3   9       55.21       49.01     10.18 o 
  -4   3   9      404.69      407.24     12.26 o 
  -3   3   9       27.25       28.21      4.58 o 
  -2   3   9       47.91       52.04      5.29 o 
  -1   3   9      324.14      338.96      7.05 o 
   0   3   9        0.04        1.86      1.08 o 
   1   3   9      323.35      331.20      4.66 o 
   2   3   9       43.63       43.00      3.88 o 
   3   3   9       26.50       27.68      3.71 o 
   4   3   9      405.51      424.45     15.86 o 
   5   3   9       52.55       40.82      7.37 o 
  -5   4   9       25.82       18.58      7.98 o 
  -4   4   9        3.23        5.69      1.86 o 
  -3   4   9       72.54       70.72      6.18 o 
  -2   4   9      225.45      214.84      4.17 o 
  -1   4   9      907.09      894.50     14.80 o 
   0   4   9      129.39      126.45      4.53 o 
   1   4   9      904.40      894.50     16.65 o 
   2   4   9      235.87      219.95      8.93 o 
   3   4   9       64.13       60.62      6.02 o 
   4   4   9        3.31        5.91      5.86 o 
   5   4   9       24.93       24.72     17.86 o 
  -4   5   9      442.81      475.11     26.01 o 
  -3   5   9       52.44       37.21      9.28 o 
  -2   5   9      773.69      795.06     14.95 o 
  -1   5   9      142.83      139.91      3.23 o 
   0   5   9     1659.07     1580.11     32.81 o 
   1   5   9      141.55      138.42      3.46 o 
   2   5   9      784.55      783.92     23.80 o 
   3   5   9       56.76       53.59      7.32 o 
   4   5   9      431.22      418.91     16.24 o 
  -5   6   9      158.92      171.86     18.55 o 
  -4   6   9       95.38       82.70      5.43 o 
  -3   6   9      802.78      820.50     23.31 o 
  -2   6   9       77.29       76.54      5.49 o 
  -1   6   9     1169.10     1131.10     27.05 o 
   0   6   9        0.43        0.84      0.82 o 
   1   6   9     1169.52     1164.25     27.69 o 
   2   6   9       78.76       65.09      3.05 o 
   3   6   9      821.72      828.28     28.62 o 
   4   6   9       92.36       93.93      6.33 o 
   5   6   9      160.09      194.75     19.56 o 
  -4   7   9       16.14        9.82      4.52 o 
  -3   7   9       77.92       70.49     10.60 o 
  -2   7   9      620.61      620.04     26.69 o 
  -1   7   9       61.51       60.65      7.13 o 
   0   7   9      180.56      183.44      6.12 o 
   1   7   9       61.06       59.20      4.46 o 
   2   7   9      612.19      620.97     15.39 o 
   3   7   9       80.07       65.70     11.92 o 
   4   7   9       13.94       15.79      4.33 o 
  -4   8   9      146.26      147.60     10.21 o 
  -3   8   9      107.27       97.38      6.12 o 
  -2   8   9       63.63       56.53      7.86 o 
  -1   8   9       73.65       59.14      7.80 o 
   0   8   9      225.64      215.94      5.57 o 
   1   8   9       76.09       63.34     13.67 o 
   2   8   9       64.01       57.39     12.98 o 
   3   8   9      106.87       88.88     20.78 o 
   4   8   9      142.55      156.38     10.64 o 
  -3   9   9       17.11        9.77      4.04 o 
  -2   9   9      103.92      113.44      8.76 o 
  -1   9   9      141.33      143.78      6.34 o 
   0   9   9      416.75      407.73     15.93 o 
   1   9   9      142.21      132.76     10.29 o 
   2   9   9       99.58       95.72     13.30 o 
   3   9   9       18.50       13.18      5.30 o 
  -3  10   9       71.60       66.57      9.23 o 
  -2  10   9      120.35      134.33      5.94 o 
  -1  10   9      165.89      153.41      7.50 o 
   0  10   9       25.86       19.10      3.25 o 
   1  10   9      164.00      166.89     13.82 o 
   2  10   9      118.53      135.56      9.32 o 
   3  10   9       79.97       76.72      8.66 o 
  -2  11   9       74.36       77.70      9.06 o 
  -1  11   9       45.89       38.04      9.31 o 
   0  11   9      173.11      167.66     12.22 o 
   1  11   9       44.14       32.61      8.13 o 
   2  11   9       75.00       54.97     26.94 o 
   0   0  10     1826.56     1616.43     27.14 o 
   1   0  10       36.51       36.61      6.43 o 
   2   0  10     1887.06     1923.60     35.05 o 
   3   0  10      127.06      136.94      4.55 o 
   4   0  10     1228.51     1218.37     33.86 o 
   5   0  10       66.90       58.22     13.48 o 
  -4   1  10      247.13      241.07     10.38 o 
  -3   1  10      204.91      187.36      6.78 o 
  -2   1  10     1475.57     1559.88     36.20 o 
  -1   1  10      186.39      203.09      2.74 o 
   0   1  10     3609.31     3625.31     36.17 o 
   1   1  10      179.63      194.33      3.44 o 
   2   1  10     1418.44     1530.14     32.36 o 
   3   1  10      198.81      185.29      7.19 o 
   4   1  10      240.72      235.16     13.68 o 
   5   1  10      327.60      303.60     27.03 o 
  -5   2  10       64.44       48.75     12.88 o 
  -4   2  10      226.23      221.51     10.50 o 
  -3   2  10       37.87       30.31      5.20 o 
  -2   2  10        5.30        4.00      1.44 o 
  -1   2  10       93.14      100.61      2.17 o 
   0   2  10     1068.10     1090.79     12.44 o 
   1   2  10       87.67       97.08      2.91 o 
   2   2  10        3.41        2.60      1.03 o 
   3   2  10       41.00       33.78      3.10 o 
   4   2  10      229.25      239.77      9.65 o 
   5   2  10       65.80       47.26     10.83 o 
  -5   3  10       57.27       45.76      9.85 o 
  -4   3  10      198.82      199.80      7.31 o 
  -3   3  10       36.20       30.17      4.61 o 
  -2   3  10     1181.22     1164.95     28.33 o 
  -1   3  10      695.93      741.86     14.12 o 
   0   3  10     4151.14     4078.41     44.67 o 
   1   3  10      687.48      710.74     13.22 o 
   2   3  10     1178.56     1149.89     28.20 o 
   3   3  10       34.79       22.00      4.32 o 
   4   3  10      194.33      199.57      8.62 o 
   5   3  10       56.61       54.66      6.90 o 
  -5   4  10       47.26       30.92     11.78 o 
  -4   4  10      201.43      208.07      8.99 o 
  -3   4  10      406.94      408.78     13.42 o 
  -2   4  10      868.13      884.81     13.88 o 
  -1   4  10       51.42       58.05      1.81 o 
   0   4  10     1798.76     1814.69     34.71 o 
   1   4  10       49.24       52.82      3.75 o 
   2   4  10      873.81      886.88     16.49 o 
   3   4  10      415.92      404.15     12.99 o 
   4   4  10      191.69      189.08      9.87 o 
   5   4  10       44.81       33.64     12.17 o 
  -5   5  10        8.41        5.75      3.03 o 
  -4   5  10      132.70      108.90      9.06 o 
  -3   5  10       24.34       26.82      5.62 o 
  -2   5  10       40.69       37.76      2.61 o 
  -1   5  10      171.74      175.49      4.07 o 
   0   5  10        0.00        0.10      0.81 o 
   1   5  10      167.67      168.23      3.71 o 
   2   5  10       39.87       38.66      6.46 o 
   3   5  10       24.93       22.23      4.84 o 
   4   5  10      134.32      127.22     10.87 o 
  -5   6  10       36.95       31.07     10.13 o 
  -4   6  10      439.25      461.21     20.96 o 
  -3   6  10       36.47       22.93      4.41 o 
  -2   6  10      360.56      373.41     12.26 o 
  -1   6  10      240.00      227.69      9.40 o 
   0   6  10     1869.21     1977.43     35.98 o 
   1   6  10      240.64      234.63      5.86 o 
   2   6  10      373.82      407.46     15.78 o 
   3   6  10       35.64       27.30      5.97 o 
   4   6  10      431.60      425.49     32.61 o 
   5   6  10       36.31       29.27     11.74 o 
  -4   7  10      517.06      541.21     18.30 o 
  -3   7  10       46.55       47.15      7.16 o 
  -2   7  10     1698.38     1731.49     47.65 o 
  -1   7  10        5.12        3.73      1.64 o 
   0   7  10      121.58      106.37      4.71 o 
   1   7  10        5.32        4.23      3.31 o 
   2   7  10     1724.54     1729.95     58.24 o 
   3   7  10       46.45       43.49      5.59 o 
   4   7  10      515.48      534.93     32.93 o 
  -4   8  10      109.26      110.39      7.59 o 
  -3   8  10      119.62      111.94      6.70 o 
  -2   8  10       92.38      105.97      4.96 o 
  -1   8  10      103.28      105.29      4.81 o 
   0   8  10       87.15       80.29      4.51 o 
   1   8  10       96.11       91.86     12.76 o 
   2   8  10       93.29       81.11     20.74 o 
   3   8  10      122.98       97.36     12.50 o 
   4   8  10      112.17      123.96      9.55 o 
  -3   9  10      107.94      124.50     13.75 o 
  -2   9  10      106.15      101.17      6.80 o 
  -1   9  10       32.46       27.44      4.51 o 
   0   9  10      109.62      112.60      5.39 o 
   1   9  10       31.30       35.96     12.16 o 
   2   9  10      110.95      116.91      9.14 o 
   3   9  10      108.09      117.40      8.22 o 
  -3  10  10       17.30        8.23      3.14 o 
  -2  10  10      143.72      151.64      6.70 o 
  -1  10  10      160.78      156.56      7.95 o 
   0  10  10      392.82      440.07     19.51 o 
   1  10  10      158.19      168.08      8.20 o 
   2  10  10      144.24      136.33      9.28 o 
   3  10  10       17.79       14.32      5.72 o 
  -2  11  10      172.82      172.88      8.03 o 
  -1  11  10        3.67        6.81      2.06 o 
   0  11  10       17.67       18.94      5.69 o 
   1  11  10        3.78        6.45      2.66 o 
   2  11  10      171.40      195.41     15.68 o 
   1   0  11      946.60     1059.01     11.02 o 
   2   0  11       63.02       65.04      6.16 o 
   3   0  11       14.31       13.83      2.44 o 
   4   0  11      227.41      219.34     30.45 o 
   5   0  11       11.28        7.97      5.24 o 
  -5   1  11      416.90      406.11     22.38 o 
  -4   1  11      378.70      331.95     33.74 o 
  -3   1  11     2160.37     2193.15     60.28 o 
  -2   1  11      380.20      401.06      9.97 o 
  -1   1  11     2522.25     2589.17     29.14 o 
   0   1  11      668.19      676.95      7.41 o 
   1   1  11     2461.65     2531.33     31.54 o 
   2   1  11      378.62      416.17      9.68 o 
   3   1  11     2149.94     2273.96     65.70 o 
   4   1  11      378.48      380.26     19.92 o 
   5   1  11      426.02      435.95     24.33 o 
  -5   2  11       11.90        8.59      3.03 o 
  -4   2  11       77.52       65.74     12.38 o 
  -3   2  11      201.39      195.05      6.76 o 
  -2   2  11      246.59      234.27      6.37 o 
  -1   2  11      162.32      152.25      5.23 o 
   0   2  11      113.00      105.92      1.93 o 
   1   2  11      163.57      158.72      4.65 o 
   2   2  11      259.43      246.00      6.53 o 
   3   2  11      201.43      205.81     20.60 o 
   4   2  11       78.31       83.54     12.75 o 
   5   2  11       13.51       13.01      2.43 o 
  -5   3  11      246.49      259.36     12.97 o 
  -4   3  11       24.81       16.44      6.34 o 
  -3   3  11     1501.07     1534.79     36.33 o 
  -2   3  11       68.78       74.20      3.32 o 
  -1   3  11     3586.27     3487.81     63.19 o 
   0   3  11      267.19      287.63      6.54 o 
   1   3  11     3632.59     3403.11     55.08 o 
   2   3  11       70.01       82.95      3.89 o 
   3   3  11     1469.65     1543.68     36.01 o 
   4   3  11       26.85       23.19      4.46 o 
   5   3  11      242.11      262.66     30.64 o 
  -5   4  11       21.00       12.60      7.93 o 
  -4   4  11       57.20       59.49      9.02 o 
  -3   4  11       27.04       17.34      5.35 o 
  -2   4  11       21.87       18.47      2.07 o 
  -1   4  11      360.57      370.00      7.25 o 
   0   4  11       10.50        5.64      0.90 o 
   1   4  11      357.49      366.54      8.00 o 
   2   4  11       25.02       22.30      3.43 o 
   3   4  11       28.87       24.44      3.95 o 
   4   4  11       59.01       58.58     10.44 o 
   5   4  11       19.99       13.15      4.02 o 
  -5   5  11       60.24       49.63     13.94 o 
  -4   5  11       19.02       19.43      3.40 o 
  -3   5  11      376.27      396.33     14.54 o 
  -2   5  11        6.01        8.68      1.15 o 
  -1   5  11      422.11      402.18      9.16 o 
   0   5  11      968.01     1058.63     14.16 o 
   1   5  11      416.64      417.24      8.31 o 
   2   5  11        6.15        7.87      1.85 o 
   3   5  11      371.65      390.09     12.70 o 
   4   5  11       19.12       18.96      3.46 o 
  -5   6  11       72.14       75.70      6.14 o 
  -4   6  11       12.25        7.42      2.21 o 
  -3   6  11        8.65        9.08      1.93 o 
  -2   6  11       48.52       42.76      5.65 o 
  -1   6  11      437.21      407.83     10.33 o 
   0   6  11      237.10      233.16      5.42 o 
   1   6  11      442.92      427.10     10.49 o 
   2   6  11       45.87       40.48      6.75 o 
   3   6  11        9.64       10.52      1.93 o 
   4   6  11       13.86       11.20      4.55 o 
  -4   7  11       10.69        8.71      3.20 o 
  -3   7  11      632.64      622.86     32.12 o 
  -2   7  11      307.65      300.39     11.53 o 
  -1   7  11     2353.00     2449.71     45.42 o 
   0   7  11       26.61       27.42      3.75 o 
   1   7  11     2387.46     2651.25     83.81 o 
   2   7  11      314.27      303.88     11.47 o 
   3   7  11      639.09      605.46     38.37 o 
   4   7  11       10.94        5.63      2.95 o 
  -4   8  11       65.18       46.54      9.60 o 
  -3   8  11      184.91      181.95     12.01 o 
  -2   8  11       58.34       50.64      7.06 o 
  -1   8  11       84.99       66.64      5.14 o 
   0   8  11      360.49      354.37     10.58 o 
   1   8  11       83.94       64.97      5.07 o 
   2   8  11       58.64       48.00     12.30 o 
   3   8  11      187.75      219.03     18.58 o 
   4   8  11       64.57       62.08      8.45 o 
  -3   9  11       75.05       53.29     10.44 o 
  -2   9  11        3.82        3.00      1.48 o 
  -1   9  11      637.52      648.67     33.44 o 
   0   9  11        0.42        1.28      1.11 o 
   1   9  11      631.12      646.11     39.92 o 
   2   9  11        2.99        4.29      2.58 o 
   3   9  11       75.27       73.63     20.09 o 
  -3  10  11       15.31       12.43      4.21 o 
  -2  10  11       25.89       23.06      4.27 o 
  -1  10  11        9.68        4.26      2.51 o 
   0  10  11       19.93       20.25      3.31 o 
   1  10  11        9.25        6.10      2.96 o 
   2  10  11       25.84       21.53      8.80 o 
   3  10  11       15.33       14.28      5.24 o 
  -1  11  11        3.98        4.99      1.61 o 
   0  11  11        9.12        4.07      1.88 o 
   1  11  11        3.02        4.07      2.12 o 
   0   0  12     6317.56     6687.76    138.85 o 
   1   0  12       58.56       59.50      1.30 o 
   2   0  12       45.56       59.68      2.13 o 
   3   0  12       17.49       17.51      4.09 o 
   4   0  12      413.98      401.79     16.17 o 
   5   0  12       47.22       40.27     10.41 o 
  -5   1  12       80.67       73.42     13.21 o 
  -4   1  12      616.61      610.74     22.98 o 
  -2   1  12      513.59      527.98     15.56 o 
  -1   1  12      631.25      623.84     10.92 o 
   0   1  12       83.38      104.76      3.65 o 
   1   1  12      599.95      598.28      9.11 o 
   2   1  12      516.98      507.13     13.21 o 
   3   1  12      276.32      298.90     68.25 o 
   4   1  12      613.39      594.80     23.98 o 
   5   1  12       80.30       76.91     19.95 o 
  -5   2  12      176.65      201.57      9.65 o 
  -4   2  12      366.21      389.88     20.74 o 
  -3   2  12     1087.88     1101.92     26.77 o 
  -2   2  12      118.40      118.69      5.32 o 
  -1   2  12     1770.66     1717.88     31.45 o 
   0   2  12       50.67       45.04      1.51 o 
   1   2  12     1777.17     1718.10     31.58 o 
   2   2  12      111.24      113.76      5.62 o 
   3   2  12     1099.95     1077.71     78.35 o 
   4   2  12      360.58      358.68     19.23 o 
   5   2  12      166.61      170.59     10.44 o 
  -5   3  12        5.76        3.98      2.19 o 
  -4   3  12       58.20       60.88      5.15 o 
  -3   3  12      209.83      210.75      7.25 o 
  -2   3  12       31.00       33.62      3.70 o 
  -1   3  12      621.94      641.47     13.09 o 
   0   3  12      106.24      117.02      2.43 o 
   1   3  12      634.75      664.63     12.45 o 
   2   3  12       35.27       36.74      3.53 o 
   3   3  12      200.30      218.57     15.07 o 
   4   3  12       57.01       57.43      4.01 o 
   5   3  12        6.93        3.42      2.34 o 
  -5   4  12      173.17      179.48     16.72 o 
  -4   4  12       62.96       55.99      8.32 o 
  -3   4  12      932.43      955.44     30.20 o 
  -2   4  12       33.88       40.97      2.71 o 
  -1   4  12      943.18      947.31     19.87 o 
   0   4  12      248.90      268.37      5.65 o 
   1   4  12      962.22      980.52     18.32 o 
   2   4  12       37.26       40.62      2.47 o 
   3   4  12      955.84     1012.18     19.32 o 
   4   4  12       61.75       62.00     12.01 o 
   5   4  12      176.03      216.50     18.72 o 
  -5   5  12      129.31      130.39     15.78 o 
  -4   5  12       16.92       16.34      4.51 o 
  -3   5  12      343.96      341.72     12.92 o 
  -2   5  12      106.31       96.95      3.62 o 
  -1   5  12      848.92      830.89     15.69 o 
   0   5  12       42.19       41.31      4.18 o 
   1   5  12      877.66      876.74     21.71 o 
   2   5  12      105.85       97.38      4.86 o 
   3   5  12      337.86      365.81     11.55 o 
   4   5  12       16.10       15.56      3.38 o 
   5   5  12      130.44      120.42     16.31 o 
  -4   6  12      327.51      331.64     17.16 o 
  -3   6  12      192.09      188.45      7.90 o 
  -2   6  12      207.42      193.62      5.08 o 
  -1   6  12      669.80      689.65     17.00 o 
   0   6  12      678.45      652.11     12.11 o 
   1   6  12      655.21      702.06     16.74 o 
   2   6  12      217.29      199.35     31.23 o 
   3   6  12      183.76      171.16     12.20 o 
   4   6  12      330.05      332.24     20.84 o 
  -4   7  12      138.19      133.56      5.24 o 
  -3   7  12        7.98        5.17      1.55 o 
  -2   7  12      238.00      247.33      8.22 o 
  -1   7  12       39.58       39.45      5.80 o 
   0   7  12      511.38      496.61     10.19 o 
   1   7  12       38.35       34.44      9.85 o 
   2   7  12      239.54      250.37     10.47 o 
   3   7  12        9.20        7.92      2.31 o 
   4   7  12      133.24      120.40      8.79 o 
  -4   8  12       26.85        9.99      3.26 o 
  -3   8  12      135.21      122.43     13.84 o 
  -2   8  12      186.06      169.74      9.17 o 
  -1   8  12      712.40      736.31     22.11 o 
   0   8  12       99.25      115.37      4.96 o 
   1   8  12      718.08      731.33     26.91 o 
   2   8  12      181.03      192.27     17.67 o 
   3   8  12      133.12      137.81      9.93 o 
   4   8  12       25.19       16.41      6.04 o 
  -3   9  12      170.58      175.95     10.01 o 
  -2   9  12       52.87       38.37      6.64 o 
  -1   9  12       48.91       46.26      6.71 o 
   0   9  12       88.74       75.41      8.47 o 
   1   9  12       53.66       42.97      7.98 o 
   2   9  12       56.02       40.55     13.83 o 
   3   9  12      162.40      164.07     15.12 o 
  -2  10  12       38.13       27.97      5.87 o 
  -1  10  12       17.98       14.15      2.71 o 
   0  10  12        9.41        9.90      4.63 o 
   1  10  12       17.34       18.84      6.82 o 
   2  10  12       39.35       39.45     11.31 o 
  -1  11  12      119.21      126.43      7.53 o 
   0  11  12        1.52        5.57      3.47 o 
   1  11  12      118.02      119.68      8.99 o 
   1   0  13        2.29        4.54      0.61 o 
   2   0  13       77.04      101.26      6.61 o 
   3   0  13      394.04      386.40     12.30 o 
   4   0  13        0.04       -1.56      2.96 o 
   5   0  13        0.11        1.75      2.98 o 
  -5   1  13        4.84        1.14      2.87 o 
  -4   1  13      264.93      274.79     35.15 o 
  -3   1  13      698.82      685.25     22.80 o 
  -2   1  13     5116.38     5135.02     85.94 o 
  -1   1  13      101.29       97.37      2.24 o 
   0   1  13     3786.08     3763.99     55.41 o 
   1   1  13      102.51      101.06      1.98 o 
   2   1  13     5164.86     5027.98     83.52 o 
   3   1  13      701.37      697.65     22.83 o 
   4   1  13      255.81      250.21     10.70 o 
   5   1  13        5.01        2.45      3.95 o 
  -5   2  13       20.38       18.88      3.15 o 
  -4   2  13        0.09        0.37      3.18 o 
  -3   2  13      192.52      181.01      7.59 o 
  -2   2  13      221.97      219.30      4.32 o 
  -1   2  13        1.22        0.54      0.72 o 
   0   2  13      378.61      396.97      7.02 o 
   1   2  13        1.10        2.08      1.73 o 
   2   2  13      222.98      222.16      4.84 o 
   3   2  13      194.12      187.33      8.55 o 
   4   2  13        0.03        1.39      1.72 o 
   5   2  13       19.83       14.43      5.02 o 
  -5   3  13        6.19        5.16      1.57 o 
  -4   3  13       30.54       24.74      4.50 o 
  -3   3  13       10.56        5.61      2.08 o 
  -2   3  13      341.84      339.76      7.67 o 
  -1   3  13      138.27      130.39      4.63 o 
   0   3  13      142.85      144.06      3.23 o 
   1   3  13      138.18      127.32      8.89 o 
   2   3  13      343.54      334.30      8.79 o 
   3   3  13       10.74       14.05      2.92 o 
   4   3  13       32.69       27.10      5.56 o 
   5   3  13        6.33        0.51      4.31 o 
  -5   4  13       25.92       13.80      6.11 o 
  -4   4  13       71.84       77.31      5.74 o 
  -3   4  13      314.48      307.65      6.37 o 
  -2   4  13       19.08       14.35      1.74 o 
  -1   4  13       87.53       88.47      5.53 o 
   0   4  13        4.74        4.71      0.90 o 
   1   4  13       86.90       89.53      2.87 o 
   2   4  13       19.06       18.22      2.46 o 
   3   4  13      316.07      305.03      7.99 o 
   4   4  13       71.78       81.09      9.72 o 
   5   4  13       26.06       28.03      8.72 o 
  -5   5  13        4.38        3.14      1.60 o 
  -4   5  13      354.07      358.54     21.86 o 
  -3   5  13       55.12       46.47      8.86 o 
  -2   5  13     3328.41     3355.02     57.53 o 
  -1   5  13       74.17       67.52      4.96 o 
   0   5  13     3714.90     3619.03     65.21 o 
   1   5  13       69.73       74.44      5.58 o 
   2   5  13     3345.05     3365.62     80.57 o 
   3   5  13       52.99       47.08      8.03 o 
   4   5  13      362.34      367.09     24.46 o 
   5   5  13        4.17        2.60      2.33 o 
  -4   6  13      151.96      133.61      8.67 o 
  -3   6  13       57.40       45.34      7.04 o 
  -2   6  13       66.90       71.06      6.37 o 
  -1   6  13      158.92      162.40      5.78 o 
   0   6  13      134.59      140.85      3.86 o 
   1   6  13      160.61      154.88      4.78 o 
   2   6  13       67.24       73.89      4.37 o 
   3   6  13       58.59       49.87      9.37 o 
   4   6  13      157.56      159.87      7.95 o 
  -4   7  13      137.52      131.86      8.18 o 
  -3   7  13       45.42       47.54      6.69 o 
  -2   7  13      421.09      411.06     13.05 o 
  -1   7  13      203.12      209.34      7.82 o 
   0   7  13      114.23      107.68      3.45 o 
   1   7  13      201.45      216.17     11.32 o 
   2   7  13      411.56      407.08     22.26 o 
   3   7  13       44.92       44.34      8.29 o 
   4   7  13      140.33      157.27     15.12 o 
  -4   8  13       69.51       36.99     10.59 o 
  -3   8  13       40.25       27.50      5.53 o 
  -2   8  13       15.44       14.17      2.86 o 
  -1   8  13      213.20      197.98      8.52 o 
   0   8  13      108.47       97.99      4.62 o 
   1   8  13      208.76      204.61     11.64 o 
   2   8  13       15.95       22.61      6.88 o 
   3   8  13       41.84       27.19     11.66 o 
  -3   9  13       68.48       81.48      6.60 o 
  -2   9  13      217.56      226.63      9.32 o 
  -1   9  13        3.09        3.08      1.34 o 
   0   9  13      400.32      413.16     17.28 o 
   1   9  13        4.24        9.11      2.46 o 
   2   9  13      219.64      209.48     13.59 o 
   3   9  13       70.34       81.80      9.42 o 
  -2  10  13        7.84        5.85      1.83 o 
  -1  10  13        2.73        2.18      1.64 o 
   0  10  13        0.98        1.72      2.70 o 
   1  10  13        2.76        2.94      1.75 o 
   2  10  13        8.65       10.35      4.19 o 
  -1  11  13       26.69       16.30      4.47 o 
   0  11  13      436.24      455.08     23.31 o 
   1  11  13       26.66       17.07      3.29 o 
   0   0  14     2958.12     3045.85     63.54 o 
   1   0  14      564.37      626.42     10.45 o 
   2   0  14      114.99       98.06      4.22 o 
   3   0  14      988.99     1026.97     38.56 o 
   4   0  14      141.55      135.92      7.03 o 
   5   0  14        0.49        6.07      3.15 o 
  -5   1  14      153.62      164.53      7.70 o 
  -4   1  14       62.55       43.84     10.14 o 
  -3   1  14     1039.18     1054.80     32.76 o 
  -2   1  14      580.08      583.94     12.58 o 
  -1   1  14      326.37      311.42      7.59 o 
   0   1  14        0.24        0.66      0.89 o 
   1   1  14      343.62      333.73      5.60 o 
   2   1  14      599.59      642.73     21.89 o 
   3   1  14     1053.49     1094.21     40.88 o 
   4   1  14       62.81       56.79     10.70 o 
   5   1  14      153.11      179.13      8.39 o 
  -5   2  14       47.38       49.86     11.36 o 
  -4   2  14      153.95      158.84      9.34 o 
  -3   2  14      327.62      317.70     10.58 o 
  -2   2  14      181.47      172.26      3.78 o 
  -1   2  14      958.55      937.87     20.02 o 
   0   2  14      571.42      573.61      9.89 o 
   1   2  14      964.41      962.21     16.55 o 
   2   2  14      186.78      183.53      6.24 o 
   3   2  14      328.88      310.92     20.36 o 
   4   2  14      152.26      155.18      8.46 o 
   5   2  14       47.76       31.86      8.49 o 
  -5   3  14       62.04       50.50     11.88 o 
  -4   3  14      180.09      188.97     10.88 o 
  -3   3  14      163.95      150.11      4.89 o 
  -2   3  14      250.08      263.54      6.17 o 
  -1   3  14       82.92       77.59      8.50 o 
   0   3  14      371.78      400.51      7.83 o 
   1   3  14       77.72       77.08      2.22 o 
   2   3  14      241.46      251.90      7.06 o 
   3   3  14      169.31      160.94     12.28 o 
   4   3  14      187.12      194.10     12.76 o 
   5   3  14       61.26       56.55     11.89 o 
  -5   4  14      103.79       74.32     27.04 o 
  -4   4  14      184.89      186.38      7.25 o 
  -3   4  14      275.46      268.59      7.97 o 
  -2   4  14      212.17      206.37      6.04 o 
  -1   4  14      286.60      280.24      6.81 o 
   0   4  14      346.37      337.56      5.07 o 
   1   4  14      305.32      304.15      6.46 o 
   2   4  14      201.58      205.87      5.78 o 
   3   4  14      274.51      266.98     11.99 o 
   4   4  14      186.85      190.56      9.07 o 
   5   4  14      103.16      109.62     10.42 o 
  -5   5  14      123.10      126.46      8.33 o 
  -4   5  14        8.46        7.11      2.56 o 
  -3   5  14      291.90      288.82     11.81 o 
  -2   5  14      114.69      102.36      3.11 o 
  -1   5  14      850.63      841.75     15.61 o 
   0   5  14      344.22      344.29      8.36 o 
   1   5  14      823.72      817.90     16.82 o 
   2   5  14      110.61       97.80      3.62 o 
   3   5  14      298.54      295.67     11.69 o 
   4   5  14        8.86        5.19      2.87 o 
   5   5  14      116.86      115.31      7.15 o 
  -4   6  14       69.88       77.47      6.77 o 
  -3   6  14       23.52       20.37      3.70 o 
  -2   6  14      123.92      119.18      4.92 o 
  -1   6  14      270.78      264.79      9.48 o 
   0   6  14      644.50      640.38     15.26 o 
   1   6  14      268.95      269.01      6.02 o 
   2   6  14      124.51      111.05      5.49 o 
   3   6  14       24.85       23.12      3.97 o 
   4   6  14       74.21       85.94      7.06 o 
  -4   7  14      212.36      201.06     11.38 o 
  -3   7  14       51.75       44.10      5.49 o 
  -2   7  14      209.36      186.94      7.98 o 
  -1   7  14      132.37      121.19      5.11 o 
   0   7  14       48.83       44.04      5.14 o 
   1   7  14      138.26      149.66      8.28 o 
   2   7  14      194.89      175.92      9.10 o 
   3   7  14       50.74       37.47      6.69 o 
   4   7  14      212.24      204.50     20.06 o 
  -3   8  14      220.18      236.97      8.21 o 
  -2   8  14       65.58       61.55      4.98 o 
  -1   8  14      622.78      619.21     23.59 o 
   0   8  14        4.81        3.07      1.71 o 
   1   8  14      628.50      659.08     31.60 o 
   2   8  14       64.87       64.50     12.34 o 
   3   8  14      213.22      232.90     13.28 o 
  -3   9  14       32.06       24.15      5.96 o 
  -2   9  14       19.84       19.63      5.99 o 
  -1   9  14      136.58      134.53      6.67 o 
   0   9  14       15.63       16.39      3.76 o 
   1   9  14      136.33      139.20      9.99 o 
   2   9  14       19.20       16.90      7.04 o 
   3   9  14       34.18       14.48     10.47 o 
  -2  10  14      204.57      209.45     11.89 o 
  -1  10  14       26.16       19.89      5.02 o 
   0  10  14       11.85       13.81      3.73 o 
   1  10  14       28.53       20.50      8.21 o 
   2  10  14      208.91      214.03     20.72 o 
   0  11  14      320.53      340.70     17.88 o 
   1   0  15     1039.91     1097.56     18.74 o 
   2   0  15      245.20      251.43      6.22 o 
   3   0  15       92.99      109.92      8.95 o 
   4   0  15      297.03      277.05     18.97 o 
   5   0  15        1.03        3.32      2.35 o 
  -5   1  15       82.00       88.71      5.20 o 
  -4   1  15       36.87       31.55      5.20 o 
  -3   1  15       48.27       40.82      4.98 o 
  -2   1  15      116.40      118.83      4.04 o 
  -1   1  15      982.72      988.37     20.77 o 
   0   1  15      214.92      207.60      4.30 o 
   1   1  15      987.79      997.94     15.92 o 
   2   1  15      118.84      113.62      4.83 o 
   3   1  15       44.58       39.33      6.80 o 
   4   1  15       37.14       26.81      8.78 o 
   5   1  15       81.88       91.48      5.26 o 
  -5   2  15       45.11       32.19      8.27 o 
  -4   2  15       44.01       36.44      7.05 o 
  -3   2  15      190.70      183.32      5.16 o 
  -2   2  15      322.48      275.27     10.27 o 
  -1   2  15       26.77       22.95      3.80 o 
   0   2  15      207.34      209.90      4.62 o 
   1   2  15       27.69       29.32      1.99 o 
   2   2  15      321.50      303.54      9.13 o 
   3   2  15      183.83      173.93      8.78 o 
   4   2  15       46.32       43.78      8.34 o 
   5   2  15       44.64       33.81      8.85 o 
  -5   3  15      360.53      401.88     24.16 o 
  -4   3  15       97.63      108.09     10.06 o 
  -3   3  15      848.52      830.73     20.62 o 
  -2   3  15      107.74       92.97      5.74 o 
  -1   3  15     5349.02     5446.58     91.25 o 
   0   3  15       43.76       38.92      2.12 o 
   1   3  15     5351.35     5360.00     72.68 o 
   2   3  15      110.42      105.92      3.80 o 
   3   3  15      868.91      848.91     30.28 o 
   4   3  15       98.93       97.38      5.53 o 
   5   3  15      353.66      371.35     23.59 o 
  -5   4  15       64.67       44.14     14.27 o 
  -4   4  15       96.02       88.79     16.10 o 
  -3   4  15      100.47       99.50      5.48 o 
  -2   4  15      562.89      566.19     15.37 o 
  -1   4  15      114.61      109.90      2.98 o 
   0   4  15      442.48      456.52      9.07 o 
   1   4  15      117.28      120.32      3.56 o 
   2   4  15      585.47      577.98     18.10 o 
   3   4  15       97.99       89.09      7.42 o 
   4   4  15      101.65       99.49      6.58 o 
   5   4  15       66.49       58.95     11.67 o 
  -4   5  15        3.60        3.32      2.29 o 
  -3   5  15        1.70        2.57      3.99 o 
  -2   5  15       14.22       15.15      2.22 o 
  -1   5  15       99.17       96.73      3.05 o 
   0   5  15        8.49        7.47      1.17 o 
   1   5  15       98.15       90.59      3.96 o 
   2   5  15       14.32       16.80      3.39 o 
   3   5  15        1.79        1.13      1.80 o 
   4   5  15        3.99        5.48      3.08 o 
  -4   6  15       11.08        7.44      5.47 o 
  -3   6  15      116.73      118.31      5.18 o 
  -2   6  15       83.92       83.44      3.76 o 
  -1   6  15      195.46      201.21      5.65 o 
   0   6  15        0.44       -0.55      1.23 o 
   1   6  15      202.74      209.65      5.56 o 
   2   6  15       82.63       77.74      5.14 o 
   3   6  15      114.42      111.88      6.21 o 
   4   6  15       11.31       11.30      3.74 o 
  -4   7  15       10.16        6.65      3.11 o 
  -3   7  15      686.35      723.84     26.03 o 
  -2   7  15      226.52      218.20     11.64 o 
  -1   7  15      300.76      305.05     14.29 o 
   0   7  15        5.30        7.39      1.62 o 
   1   7  15      286.34      284.05     11.25 o 
   2   7  15      221.14      209.02     11.20 o 
   3   7  15      697.27      720.54     32.65 o 
   4   7  15        9.77       10.06      4.82 o 
  -3   8  15       10.15        6.24      2.67 o 
  -2   8  15       73.40       67.11      8.03 o 
  -1   8  15       27.75       23.68      3.97 o 
   0   8  15      162.16      155.41      8.14 o 
   1   8  15       28.92       21.65      5.12 o 
   2   8  15       68.49       65.34     12.95 o 
   3   8  15        9.77       11.04      3.28 o 
  -3   9  15      360.16      372.09     16.45 o 
  -2   9  15      225.67      233.15      7.94 o 
  -1   9  15      296.76      281.34     10.97 o 
   0   9  15        0.70        0.25      1.87 o 
   1   9  15      297.10      293.97     12.84 o 
   2   9  15      227.16      198.30     11.88 o 
   3   9  15      364.18      383.51     27.73 o 
  -2  10  15      137.46      143.25      7.07 o 
  -1  10  15       85.23       96.22      8.12 o 
   0  10  15       12.77       13.55      3.91 o 
   1  10  15       87.13       92.32      9.68 o 
   2  10  15      136.24      150.62      8.84 o 
   0   0  16      377.48      334.90      9.18 o 
   1   0  16       17.13       19.91      2.12 o 
   2   0  16      646.72      681.63     14.59 o 
   3   0  16       84.22       77.31      4.26 o 
   4   0  16      362.19      365.19     23.14 o 
   5   0  16        7.89        5.41      3.45 o 
  -5   1  16       10.62        6.17      2.37 o 
  -4   1  16      262.08      284.57     18.31 o 
  -3   1  16       37.05       34.71      5.08 o 
  -2   1  16      401.48      403.49     11.15 o 
  -1   1  16      230.37      222.25      4.88 o 
   0   1  16      710.53      667.22     11.68 o 
   1   1  16      228.28      220.15      3.88 o 
   2   1  16      377.71      374.68     10.19 o 
   3   1  16       36.58       35.63      5.86 o 
   4   1  16      256.47      265.98     18.24 o 
   5   1  16       11.03        5.42      4.41 o 
  -5   2  16       47.10       42.19     16.78 o 
  -4   2  16       29.58       27.49      5.80 o 
  -3   2  16       80.19       83.53      5.31 o 
  -2   2  16      372.15      365.92      8.76 o 
  -1   2  16       56.98       60.80      3.37 o 
   0   2  16      346.75      353.43      5.28 o 
   1   2  16       61.75       62.43      1.85 o 
   2   2  16      366.33      360.30      7.27 o 
   3   2  16       80.12       83.63     12.08 o 
   4   2  16       33.39       32.83      7.01 o 
   5   2  16       48.73       31.49     18.22 o 
  -5   3  16       71.27       69.86      7.86 o 
  -4   3  16      673.11      715.48     24.00 o 
  -3   3  16      119.39      120.03     26.14 o 
  -2   3  16     1831.62     1846.19     42.10 o 
  -1   3  16       17.92       15.23      2.32 o 
   0   3  16     5526.45     5489.04     79.43 o 
   1   3  16       19.10       11.87      1.94 o 
   2   3  16     1801.22     1827.71     38.63 o 
   3   3  16      121.69      110.43     14.52 o 
   4   3  16      675.02      686.87     28.07 o 
   5   3  16       70.71       71.91      8.29 o 
  -5   4  16        5.77        2.22      3.63 o 
  -4   4  16       66.00       40.39      7.03 o 
  -3   4  16      135.54      122.51      5.28 o 
  -2   4  16      577.89      584.06     10.30 o 
  -1   4  16       98.35       93.33      2.97 o 
   0   4  16      967.65      906.93     17.03 o 
   1   4  16       94.84       89.39      3.26 o 
   2   4  16      567.99      578.16     10.41 o 
   3   4  16      131.69      118.87      5.49 o 
   4   4  16       71.78       59.76      7.54 o 
   5   4  16        5.52        4.91      1.93 o 
  -4   5  16        5.37        3.03      2.40 o 
  -3   5  16      151.75      162.72     12.74 o 
  -2   5  16      137.57      126.68      4.24 o 
  -1   5  16      109.52      114.84      3.58 o 
   0   5  16       10.72       11.25      1.29 o 
   1   5  16      105.03      110.55      3.58 o 
   2   5  16      135.10      120.27      4.17 o 
   3   5  16      148.09      150.81     11.12 o 
   4   5  16        4.72        2.73      1.80 o 
  -4   6  16      133.69      121.60      8.93 o 
  -3   6  16       57.67       50.55      7.63 o 
  -2   6  16      306.73      305.20      9.93 o 
  -1   6  16       66.92       65.91      8.32 o 
   0   6  16      328.55      321.79      5.94 o 
   1   6  16       69.04       74.28      3.43 o 
   2   6  16      302.40      316.34     14.10 o 
   3   6  16       56.50       52.87     15.10 o 
   4   6  16      132.26      115.45      8.16 o 
  -4   7  16       95.13      101.70     25.96 o 
  -3   7  16       15.28       14.27      3.23 o 
  -2   7  16      327.75      306.86     16.30 o 
  -1   7  16       67.04       57.59      9.09 o 
   0   7  16      375.38      381.96     16.65 o 
   1   7  16       62.75       63.88      5.50 o 
   2   7  16      331.87      309.92     16.41 o 
   3   7  16       16.58       13.12      3.92 o 
   4   7  16       94.50       92.90      8.89 o 
  -3   8  16       22.68       17.69      3.80 o 
  -2   8  16       79.97       76.15      8.73 o 
  -1   8  16      100.57       96.77      5.06 o 
   0   8  16        0.29        4.17      1.55 o 
   1   8  16      101.58      103.36      6.49 o 
   2   8  16       78.06       75.41      7.18 o 
   3   8  16       23.87       18.76      5.44 o 
  -2   9  16      337.03      342.96     16.95 o 
  -1   9  16      112.81      109.86      6.28 o 
   0   9  16      254.31      250.86     11.65 o 
   1   9  16      115.80      117.58      8.84 o 
   2   9  16      336.44      336.35     20.46 o 
  -1  10  16        4.60        1.13      1.90 o 
   0  10  16      346.79      358.18     21.48 o 
   1  10  16        4.42        6.09      2.69 o 
   1   0  17     1174.79     1215.03     18.46 o 
   2   0  17       31.67       37.56      3.66 o 
   3   0  17      203.47      192.73     14.71 o 
   4   0  17       63.09       56.45     15.28 o 
   5   0  17      100.18      110.38      8.33 o 
  -5   1  17       49.61       31.97     10.88 o 
  -4   1  17      188.77      216.32     12.06 o 
  -3   1  17      492.74      469.32     13.92 o 
  -2   1  17      443.74      434.58     10.64 o 
  -1   1  17       10.25        8.62      1.49 o 
   0   1  17      918.08      931.75     14.81 o 
   1   1  17        8.70        7.64      0.98 o 
   2   1  17      452.50      441.53     11.41 o 
   3   1  17      482.17      459.80     28.05 o 
   4   1  17      184.38      190.10      9.93 o 
   5   1  17       51.91       41.96     12.73 o 
  -5   2  17       45.16       38.09     15.41 o 
  -4   2  17       24.67       11.64      6.87 o 
  -3   2  17      127.91      131.38      4.93 o 
  -2   2  17      436.41      420.67     10.25 o 
  -1   2  17      777.76      838.77     17.61 o 
   0   2  17       41.12       35.48      3.96 o 
   1   2  17      768.94      815.92     15.37 o 
   2   2  17      435.55      404.34     12.07 o 
   3   2  17      120.98      126.31     18.46 o 
   4   2  17       24.52       26.27      6.24 o 
   5   2  17       44.35       31.40     11.45 o 
  -5   3  17       24.88       19.89      5.74 o 
  -4   3  17       65.71       42.83      9.19 o 
  -3   3  17      124.58      109.62      5.00 o 
  -2   3  17       51.88       45.16      5.25 o 
  -1   3  17       55.36       60.88      4.07 o 
   0   3  17      691.83      684.74     13.87 o 
   1   3  17       60.61       62.87      2.22 o 
   2   3  17       57.49       45.66      2.84 o 
   3   3  17      122.43      115.40      5.85 o 
   4   3  17       63.22       48.82     10.95 o 
   5   3  17       23.36       18.20      5.46 o 
  -4   4  17       91.46       94.09      4.50 o 
  -3   4  17      180.63      170.18      6.36 o 
  -2   4  17      332.04      346.16      6.90 o 
  -1   4  17      545.43      535.18     14.47 o 
   0   4  17      131.43      130.20      4.20 o 
   1   4  17      551.22      540.93     13.29 o 
   2   4  17      332.57      334.16     11.26 o 
   3   4  17      185.91      166.31      8.63 o 
   4   4  17       90.26       89.47      6.07 o 
  -4   5  17      498.38      519.61     30.86 o 
  -3   5  17       13.72        9.47      3.35 o 
  -2   5  17      447.34      470.41     12.55 o 
  -1   5  17      314.82      313.08      5.55 o 
   0   5  17      153.15      165.44      4.61 o 
   1   5  17      319.03      298.89      6.58 o 
   2   5  17      445.51      481.21     12.93 o 
   3   5  17       12.67       13.25      3.67 o 
   4   5  17      493.28      554.07     27.11 o 
  -4   6  17      120.96      126.12      9.60 o 
  -3   6  17      311.06      323.95     14.79 o 
  -2   6  17      290.66      284.66     11.58 o 
  -1   6  17      237.30      255.64      8.09 o 
   0   6  17      106.62       99.33      3.13 o 
   1   6  17      244.29      242.92      7.10 o 
   2   6  17      290.62      276.17      9.71 o 
   3   6  17      309.78      317.12     25.07 o 
   4   6  17      118.77      115.61      8.92 o 
  -3   7  17       12.26        6.33      2.17 o 
  -2   7  17       58.50       47.08      7.79 o 
  -1   7  17      140.87      141.35      6.19 o 
   0   7  17       12.71       13.01      2.53 o 
   1   7  17      146.80      158.93     18.16 o 
   2   7  17       59.42       56.92      6.21 o 
   3   7  17       11.85       13.18      4.22 o 
  -3   8  17       27.23       17.44      6.82 o 
  -2   8  17      111.97      121.45      5.93 o 
  -1   8  17       60.73       42.08      7.19 o 
   0   8  17      288.96      299.71     12.93 o 
   1   8  17       62.03       56.43     11.71 o 
   2   8  17      111.39      115.49      6.66 o 
   3   8  17       27.36       28.77      8.69 o 
  -2   9  17      187.33      182.75     11.06 o 
  -1   9  17       43.39       51.46      7.01 o 
   0   9  17      225.76      235.18     13.04 o 
   1   9  17       43.21       34.44      8.60 o 
   2   9  17      186.89      176.31     12.21 o 
  -1  10  17      166.96      155.46     11.27 o 
   0  10  17        0.06       -1.78      2.88 o 
   1  10  17      170.26      182.66     11.16 o 
   0   0  18      556.27      615.97     15.05 o 
   1   0  18       12.58       14.92      1.92 o 
   2   0  18        5.51        2.86      1.25 o 
   3   0  18      635.34      642.50     19.53 o 
   4   0  18       31.96       29.00      6.97 o 
   5   0  18       35.49       24.32     15.77 o 
  -5   1  18      154.31      160.25     13.82 o 
  -4   1  18       16.29       12.80      4.34 o 
  -3   1  18      742.84      739.06     19.73 o 
  -2   1  18      262.26      288.19      8.34 o 
  -1   1  18     2768.24     2807.98     57.51 o 
   0   1  18        0.03        0.28      0.62 o 
   1   1  18     2788.15     2779.38     56.92 o 
   2   1  18      262.50      267.39      9.22 o 
   3   1  18      742.03      732.11     27.12 o 
   4   1  18       16.67       18.18      5.17 o 
   5   1  18      153.87      167.90     10.04 o 
  -5   2  18      193.96      209.63     13.86 o 
  -4   2  18       16.29       11.39      2.98 o 
  -3   2  18      336.46      357.62     12.56 o 
  -2   2  18      181.90      166.35      6.90 o 
  -1   2  18      190.72      202.06      5.34 o 
   0   2  18       82.78       85.57      2.42 o 
   1   2  18      185.50      184.01      4.76 o 
   2   2  18      184.04      163.56      6.19 o 
   3   2  18      325.01      336.35     13.33 o 
   4   2  18       16.82       13.92      4.56 o 
   5   2  18      195.71      202.80     12.38 o 
  -4   3  18       26.57       17.44      3.49 o 
  -3   3  18       70.08       63.41      5.66 o 
  -2   3  18      128.87      132.63      3.90 o 
  -1   3  18      188.45      176.37      4.83 o 
   0   3  18      123.61      138.63      3.46 o 
   1   3  18      188.29      183.03      4.15 o 
   2   3  18      128.65      128.97      3.99 o 
   3   3  18       72.83       63.21      5.91 o 
   4   3  18       26.67       14.19      4.21 o 
  -4   4  18       12.17        8.89      2.30 o 
  -3   4  18      171.30      170.09      8.53 o 
  -2   4  18      156.53      158.72      5.34 o 
  -1   4  18      575.06      593.09     16.32 o 
   0   4  18      159.12      161.56      4.65 o 
   1   4  18      561.92      572.18     13.84 o 
   2   4  18      153.10      151.45      5.56 o 
   3   4  18      170.72      174.43     11.57 o 
   4   4  18       11.83        7.24      3.66 o 
  -4   5  18       84.15       91.24     13.90 o 
  -3   5  18      722.17      753.58     31.56 o 
  -2   5  18       12.02       14.82      2.15 o 
  -1   5  18     2269.58     2424.38     53.12 o 
   0   5  18        2.40        1.16      1.23 o 
   1   5  18     2262.84     2384.93     57.18 o 
   2   5  18       10.48       12.80      1.72 o 
   3   5  18      710.83      741.48     30.68 o 
   4   5  18       85.15       90.41      8.71 o 
  -4   6  18       42.60       25.84      7.85 o 
  -3   6  18       49.77       41.59      7.49 o 
  -2   6  18       45.62       32.23      5.97 o 
  -1   6  18      135.13      122.54     12.96 o 
   0   6  18      317.07      319.96      8.65 o 
   1   6  18      137.13      129.62      5.27 o 
   2   6  18       46.71       46.71      5.29 o 
   3   6  18       46.04       41.20     19.68 o 
   4   6  18       43.31       30.23     10.26 o 
  -3   7  18      112.64      122.87      6.85 o 
  -2   7  18      132.97      130.18      8.28 o 
  -1   7  18      284.87      277.99     14.43 o 
   0   7  18      144.86      161.71     12.49 o 
   1   7  18      278.84      293.39     19.61 o 
   2   7  18      133.25      132.22      5.79 o 
   3   7  18      110.26      114.54     17.03 o 
  -3   8  18       96.58      105.87      6.75 o 
  -2   8  18       14.05        6.43      2.87 o 
  -1   8  18       93.76       87.30      4.79 o 
   0   8  18        5.64        4.89      3.90 o 
   1   8  18       97.22       89.12      8.47 o 
   2   8  18       14.19        8.98      3.61 o 
  -2   9  18       18.30       16.55      4.10 o 
  -1   9  18      201.30      193.78     10.21 o 
   0   9  18       74.33       98.39     16.75 o 
   1   9  18      203.43      213.03     13.35 o 
   2   9  18       15.83       11.20      4.13 o 
   0  10  18       14.87       13.29      6.92 o 
   1   0  19       32.88       24.23      2.70 o 
   2   0  19        1.58        3.22      1.14 o 
   3   0  19       40.62       40.30      4.87 o 
   4   0  19       41.02       43.98     12.29 o 
   5   0  19       25.74       20.63      5.94 o 
  -5   1  19       40.29       31.97     25.01 o 
  -4   1  19      193.90      183.73     12.46 o 
  -3   1  19      371.44      365.84     10.13 o 
  -2   1  19      137.01      134.18      4.68 o 
  -1   1  19      432.10      436.84      9.68 o 
   0   1  19        0.29        1.66      1.01 o 
   1   1  19      424.17      417.20      9.01 o 
   2   1  19      148.00      138.60      4.21 o 
   3   1  19      382.81      367.65     12.43 o 
   4   1  19      190.40      166.57     12.01 o 
   5   1  19       38.61       28.82      8.18 o 
  -4   2  19      365.60      377.64     13.17 o 
  -3   2  19      132.99      136.71      6.85 o 
  -2   2  19     1566.05     1634.29     34.18 o 
  -1   2  19      105.56      108.68      3.33 o 
   0   2  19      577.49      557.63     10.84 o 
   1   2  19      101.95      101.91      3.13 o 
   2   2  19     1590.52     1699.63     32.74 o 
   3   2  19      135.53      142.80      6.67 o 
   4   2  19      368.23      392.45     17.50 o 
  -4   3  19       35.91       28.17      4.74 o 
  -3   3  19      172.76      179.29      9.10 o 
  -2   3  19       10.11        8.57      1.42 o 
  -1   3  19      110.03      115.02      4.17 o 
   0   3  19      300.93      303.20      7.78 o 
   1   3  19      116.11      112.97      3.76 o 
   2   3  19        9.86        8.67      2.09 o 
   3   3  19      172.57      166.83     12.29 o 
   4   3  19       32.93       24.66      6.66 o 
  -4   4  19      203.98      204.42     11.07 o 
  -3   4  19       75.03       69.69      5.11 o 
  -2   4  19     1296.38     1364.39     34.78 o 
  -1   4  19      140.68      145.93      3.71 o 
   0   4  19      223.63      207.72      4.06 o 
   1   4  19      137.33      146.15      4.11 o 
   2   4  19     1267.89     1289.41     29.48 o 
   3   4  19       74.63       66.89     10.99 o 
   4   4  19      191.63      204.23     13.20 o 
  -4   5  19       48.43       34.89     11.56 o 
  -3   5  19        0.97        3.85      3.00 o 
  -2   5  19       91.52       85.47      5.54 o 
  -1   5  19       61.92       56.85      4.30 o 
   0   5  19      396.37      383.10      9.86 o 
   1   5  19       59.44       57.97      7.59 o 
   2   5  19       87.00       84.17      3.64 o 
   3   5  19        1.12        3.21      1.95 o 
   4   5  19       46.64       37.25     11.12 o 
  -4   6  19        2.31        1.31      4.46 o 
  -3   6  19       28.72       26.25      5.22 o 
  -2   6  19      132.38      133.30      6.56 o 
  -1   6  19      243.17      230.22      9.42 o 
   0   6  19      705.28      710.82     23.56 o 
   1   6  19      239.90      239.35      8.67 o 
   2   6  19      134.12      129.81      5.16 o 
   3   6  19       30.86       29.38      4.93 o 
   4   6  19        1.86        2.85      2.13 o 
  -3   7  19      178.45      174.37     10.73 o 
  -2   7  19       30.39       26.67      4.92 o 
  -1   7  19      337.82      348.05     16.66 o 
   0   7  19        0.18        0.35      3.61 o 
   1   7  19      328.98      354.17     26.95 o 
   2   7  19       30.05       15.40      4.49 o 
   3   7  19      175.39      172.17     14.39 o 
  -2   8  19      748.79      807.26     40.05 o 
  -1   8  19       50.98       47.65      7.40 o 
   0   8  19      520.03      539.46     22.18 o 
   1   8  19       52.49       41.16      6.35 o 
   2   8  19      755.95      832.92     50.86 o 
  -2   9  19        3.45        4.06      2.37 o 
  -1   9  19       15.07       10.72      5.87 o 
   0   9  19       58.70       67.31      9.01 o 
   1   9  19       14.17       14.77      3.03 o 
   2   9  19        3.08        2.38      2.09 o 
   0   0  20        1.57        2.73      1.30 o 
   1   0  20       62.66       61.08      2.81 o 
   2   0  20        4.37        8.37      1.78 o 
   3   0  20       16.34       11.10      4.14 o 
   4   0  20      303.49      336.74     30.83 o 
  -4   1  20      140.84      143.55      6.18 o 
  -3   1  20       67.70       69.97      6.44 o 
  -2   1  20     1102.46     1134.66     27.85 o 
  -1   1  20       43.41       38.57      5.01 o 
   0   1  20     1556.21     1606.98     29.30 o 
   1   1  20       43.29       47.67      5.60 o 
   2   1  20     1119.09     1116.62     31.65 o 
   3   1  20       65.59       49.74     10.09 o 
   4   1  20      140.99      143.74      7.21 o 
  -4   2  20       23.96       13.36      4.31 o 
  -3   2  20      173.92      173.43      8.30 o 
  -2   2  20       62.05       67.46      4.38 o 
  -1   2  20      360.89      356.77      9.93 o 
   0   2  20       24.41       31.87      3.32 o 
   1   2  20      359.54      328.53      9.09 o 
   2   2  20       63.57       61.27      7.92 o 
   3   2  20      183.49      178.99     11.06 o 
   4   2  20       23.58       15.18      6.00 o 
  -4   3  20      484.89      502.26     13.67 o 
  -3   3  20       71.66       64.26      4.90 o 
  -2   3  20      624.41      665.89     17.63 o 
  -1   3  20       31.77       33.91      4.59 o 
   0   3  20     1326.54     1395.54     20.66 o 
   1   3  20       33.21       39.04      3.68 o 
   2   3  20      648.30      688.94     21.07 o 
   3   3  20       72.46       70.90      9.93 o 
   4   3  20      487.47      553.29     27.27 o 
  -4   4  20       55.77       60.51      6.09 o 
  -3   4  20      116.53      115.90      6.82 o 
  -2   4  20       24.58       19.99      2.36 o 
  -1   4  20      150.42      148.08      4.37 o 
   0   4  20      109.04      109.77      4.09 o 
   1   4  20      149.65      154.53      4.70 o 
   2   4  20       23.08       19.85      2.67 o 
   3   4  20      111.72      115.30     12.15 o 
   4   4  20       54.10       48.08     10.73 o 
  -4   5  20       36.68       37.14     11.38 o 
  -3   5  20       74.66       59.17     13.74 o 
  -2   5  20       56.76       52.77      5.71 o 
  -1   5  20      128.89      123.77      3.94 o 
   0   5  20      838.24      842.67     21.53 o 
   1   5  20      127.54      128.46      4.49 o 
   2   5  20       57.68       49.90      3.35 o 
   3   5  20       73.65       78.51      7.98 o 
   4   5  20       36.76       23.28      6.64 o 
  -3   6  20      166.13      155.40      9.33 o 
  -2   6  20       15.50       10.31      2.33 o 
  -1   6  20      200.37      193.04     12.44 o 
   0   6  20      172.69      158.68      6.52 o 
   1   6  20      194.25      185.37      9.46 o 
   2   6  20       14.63       16.44      2.22 o 
   3   6  20      161.53      164.08     11.40 o 
  -3   7  20      245.23      253.01     14.14 o 
  -2   7  20      511.85      518.46     16.05 o 
  -1   7  20       34.46       14.64      9.60 o 
   0   7  20     1208.03     1249.95     72.23 o 
   1   7  20       31.46       21.77      6.04 o 
   2   7  20      508.07      514.25     13.06 o 
   3   7  20      240.44      262.17     17.76 o 
  -2   8  20       39.95       24.73      7.68 o 
  -1   8  20      101.07      100.99      5.15 o 
   0   8  20       14.36       10.95      4.20 o 
   1   8  20      101.58      107.75      5.20 o 
   2   8  20       42.29       24.20      7.81 o 
  -1   9  20        9.05        7.36      3.69 o 
   0   9  20      189.63      182.24     13.05 o 
   1   9  20        9.30        7.84      3.29 o 
   1   0  21      713.39      736.25     13.01 o 
   2   0  21       32.10       37.40      5.22 o 
   3   0  21     1593.22     1731.27    113.00 o 
   4   0  21      141.71      132.33      5.86 o 
  -4   1  21        4.40        5.14      1.52 o 
  -3   1  21       77.31       63.79      5.99 o 
  -2   1  21       30.49       27.80      2.96 o 
  -1   1  21      547.02      530.87      9.37 o 
   0   1  21       25.33       24.25      2.82 o 
   1   1  21      552.75      534.78      9.90 o 
   2   1  21       29.46       24.62      4.51 o 
   3   1  21       74.67       65.82      6.27 o 
   4   1  21        4.79        3.58      2.07 o 
  -4   2  21       39.73       29.57      5.39 o 
  -3   2  21       93.69       84.72      4.30 o 
  -2   2  21      184.24      181.28      5.78 o 
  -1   2  21       41.12       39.21      6.19 o 
   0   2  21      111.16      112.18      2.68 o 
   1   2  21       44.80       43.30      4.78 o 
   2   2  21      183.87      176.08      7.50 o 
   3   2  21       92.93       89.37      6.44 o 
   4   2  21       40.21       25.09      9.70 o 
  -4   3  21        0.39        2.37      1.51 o 
  -3   3  21      201.95      211.43      7.60 o 
  -2   3  21       64.73       56.36      4.49 o 
  -1   3  21      318.18      334.07      8.74 o 
   0   3  21        5.05        2.43      1.04 o 
   1   3  21      309.89      311.41      8.67 o 
   2   3  21       65.06       61.40      6.35 o 
   3   3  21      198.38      216.10      8.25 o 
   4   3  21        0.59       -0.05      3.21 o 
  -4   4  21       62.27       57.02      7.18 o 
  -3   4  21      279.09      299.15     11.01 o 
  -2   4  21       44.99       39.28      4.69 o 
  -1   4  21      927.53      977.65     24.95 o 
   0   4  21       61.80       61.23      3.47 o 
   1   4  21      937.93      993.79     22.70 o 
   2   4  21       44.01       43.42      5.27 o 
   3   4  21      280.24      302.28     12.68 o 
   4   4  21       63.75       75.81     16.46 o 
  -3   5  21        0.83        0.69      2.46 o 
  -2   5  21       50.04       52.54      3.77 o 
  -1   5  21       79.81       83.57      3.54 o 
   0   5  21       17.13       14.05      2.73 o 
   1   5  21       78.31       81.14      3.76 o 
   2   5  21       48.99       50.85      5.90 o 
   3   5  21        1.27        0.88      1.41 o 
  -3   6  21      171.68      155.33      8.51 o 
  -2   6  21       43.54       31.76      7.54 o 
  -1   6  21     1315.83     1358.47     44.09 o 
   0   6  21       24.06       19.43      3.45 o 
   1   6  21     1300.16     1339.29     37.80 o 
   2   6  21       42.76       33.12      5.39 o 
   3   6  21      171.05      146.05     10.17 o 
  -3   7  21      160.83      183.77     13.66 o 
  -2   7  21       99.61      106.61     16.52 o 
  -1   7  21      187.00      193.86      7.39 o 
   0   7  21        2.52        1.80      3.10 o 
   1   7  21      182.73      193.08      9.35 o 
   2   7  21       97.20       92.56      5.99 o 
   3   7  21      158.40      198.42     16.84 o 
  -2   8  21        4.52        2.85      1.98 o 
  -1   8  21       49.17       35.64      8.47 o 
   0   8  21        1.01        2.45      2.18 o 
   1   8  21       49.89       41.44     11.85 o 
   2   8  21        4.76        6.41      2.50 o 
  -1   9  21        3.59        1.33      3.77 o 
   0   9  21       18.85       18.34      4.62 o 
   1   9  21        4.51        2.83      2.84 o 
   0   0  22      704.43      655.82     16.71 o 
   1   0  22       26.65       22.08      2.58 o 
   2   0  22      957.52     1044.20     26.84 o 
   3   0  22       31.04       23.23      3.57 o 
   4   0  22      674.75      722.24     34.57 o 
  -4   1  22       64.41       40.82      9.00 o 
  -3   1  22      338.73      344.91     10.71 o 
  -2   1  22       45.35       42.60      4.89 o 
  -1   1  22      517.61      518.97     13.00 o 
   0   1  22       54.52       55.69      2.14 o 
   1   1  22      508.86      503.59     14.69 o 
   2   1  22       44.63       41.31      6.21 o 
   3   1  22      341.59      346.34     12.34 o 
   4   1  22       64.17       47.65      8.48 o 
  -4   2  22       63.38       57.37     10.21 o 
  -3   2  22       59.62       53.19      5.22 o 
  -2   2  22      266.12      283.43      9.99 o 
  -1   2  22      105.14      117.33      4.44 o 
   0   2  22      141.93      134.71      4.43 o 
   1   2  22      108.34      112.95      4.25 o 
   2   2  22      252.89      259.16     10.66 o 
   3   2  22       61.11       54.81      7.50 o 
   4   2  22       65.99       47.77      9.18 o 
  -4   3  22       10.46        9.10      2.34 o 
  -3   3  22      123.36      129.31      5.71 o 
  -2   3  22       20.46       17.27      2.55 o 
  -1   3  22        9.50        9.04      1.59 o 
   0   3  22       42.73       46.97      4.25 o 
   1   3  22       10.56        7.64      1.71 o 
   2   3  22       21.48       20.06      2.63 o 
   3   3  22      122.09      110.94      9.93 o 
   4   3  22        9.89        4.94      1.80 o 
  -4   4  22       95.99      100.38      7.32 o 
  -3   4  22       24.49       15.81      2.35 o 
  -2   4  22      276.63      280.92      8.57 o 
  -1   4  22       19.48       19.37      2.97 o 
   0   4  22      119.50      110.75      5.03 o 
   1   4  22       19.67       19.95      3.03 o 
   2   4  22      280.95      276.49      9.91 o 
   3   4  22       23.31       15.49      2.03 o 
   4   4  22       98.53       92.79      9.74 o 
  -3   5  22      405.62      418.46     25.01 o 
  -2   5  22        2.40        0.73      1.64 o 
  -1   5  22       94.47       93.07      4.54 o 
   0   5  22      100.62       93.73      5.07 o 
   1   5  22      103.21       99.40      5.39 o 
   2   5  22        2.87        3.25      2.41 o 
   3   5  22      414.07      440.10     21.29 o 
  -3   6  22       50.75       48.23     11.07 o 
  -2   6  22      282.21      277.14     11.55 o 
  -1   6  22        0.01       -0.47      1.35 o 
   0   6  22     1525.46     1563.45     53.51 o 
   1   6  22        0.09       -1.21      2.23 o 
   2   6  22      284.24      280.30     11.28 o 
   3   6  22       51.73       48.45     12.47 o 
  -2   7  22       85.94       94.12     10.54 o 
  -1   7  22       39.59       31.31      9.90 o 
   0   7  22       77.18       74.83      7.65 o 
   1   7  22       41.57       29.94     13.10 o 
   2   7  22       84.94       89.93      9.52 o 
  -1   8  22       48.46       38.04      9.68 o 
   0   8  22        3.46        1.86      1.94 o 
   1   8  22       49.34       35.41     12.74 o 
   1   0  23      534.32      507.51     15.49 o 
   2   0  23      161.57      133.18     13.77 o 
   3   0  23        2.83        2.76      1.43 o 
   4   0  23        6.75        5.78      2.42 o 
  -4   1  23       16.54       18.24      4.15 o 
  -3   1  23      178.44      186.75     11.65 o 
  -2   1  23      769.62      790.82     26.37 o 
  -1   1  23        0.43        3.71      1.38 o 
   0   1  23     1219.16     1283.36     30.94 o 
   1   1  23        0.32        0.81      2.44 o 
   2   1  23      759.10      776.60     29.48 o 
   3   1  23      177.99      185.32     15.14 o 
   4   1  23       19.38       21.38      4.01 o 
  -4   2  23      255.06      261.62     11.59 o 
  -3   2  23       54.98       36.12      5.34 o 
  -2   2  23      584.59      607.45     26.89 o 
  -1   2  23       88.68       86.66      4.10 o 
   0   2  23      726.23      776.52     23.30 o 
   1   2  23       86.97       86.22      4.59 o 
   2   2  23      578.96      612.81     31.27 o 
   3   2  23       56.10       49.66      8.26 o 
   4   2  23      247.89      240.70     12.05 o 
  -4   3  23      101.10      101.80      7.17 o 
  -3   3  23        1.55        2.50      1.06 o 
  -2   3  23       90.28       93.41      4.78 o 
  -1   3  23      112.72      120.08      5.62 o 
   0   3  23       53.49       50.91      6.17 o 
   1   3  23      118.08      124.25      7.40 o 
   2   3  23       86.95       89.34      6.53 o 
   3   3  23        2.08        2.85      2.25 o 
   4   3  23      102.77       97.22      7.44 o 
  -3   4  23       52.86       29.46      8.37 o 
  -2   4  23      194.95      193.04      8.26 o 
  -1   4  23       11.87       10.86      2.18 o 
   0   4  23      316.10      326.04     11.24 o 
   1   4  23       12.89        8.50      2.93 o 
   2   4  23      199.19      192.69      9.48 o 
   3   4  23       51.17       44.36      8.76 o 
  -3   5  23       33.06       28.91      9.83 o 
  -2   5  23      573.66      607.24     17.77 o 
  -1   5  23      137.03      146.47      6.00 o 
   0   5  23       13.31        9.31      1.82 o 
   1   5  23      135.71      140.58      4.76 o 
   2   5  23      572.85      607.53     24.70 o 
   3   5  23       32.66       24.62      3.97 o 
  -3   6  23       72.02       43.99     11.02 o 
  -2   6  23      115.12      107.47      7.33 o 
  -1   6  23       29.98       25.89      5.31 o 
   0   6  23      129.46      110.36     11.69 o 
   1   6  23       28.37       21.70      3.82 o 
   2   6  23      116.48      123.12      8.42 o 
   3   6  23       72.56       65.90      7.79 o 
  -2   7  23      165.02      182.24     10.55 o 
  -1   7  23        5.02        2.81      3.40 o 
   0   7  23       86.25       78.77     12.03 o 
   1   7  23        5.17        3.04      3.85 o 
   2   7  23      160.96      163.49     19.50 o 
  -1   8  23       96.96       85.05     12.06 o 
   0   8  23      322.26      311.32     21.43 o 
   1   8  23       96.09       82.14      7.70 o 
   0   0  24      290.57      287.90     11.34 o 
   1   0  24       43.53       37.88      5.86 o 
   2   0  24      349.80      338.57     17.60 o 
   3   0  24       25.00       23.09      4.79 o 
   4   0  24      209.30      215.68      9.80 o 
  -4   1  24       14.45       11.25      3.06 o 
  -3   1  24       29.35       25.41      5.34 o 
  -2   1  24       33.82       24.32      3.95 o 
  -1   1  24       96.66       95.07      5.44 o 
   0   1  24       14.13       10.60      1.94 o 
   1   1  24       97.28       98.73      4.84 o 
   2   1  24       30.84       29.07      4.89 o 
   3   1  24       29.85       25.57      5.90 o 
   4   1  24       16.12       12.79      3.56 o 
  -3   2  24      925.24      981.53     27.64 o 
  -2   2  24       81.35       83.69      4.83 o 
  -1   2  24      865.31      899.84     29.45 o 
   0   2  24       43.82       40.80      5.29 o 
   1   2  24      852.30      893.47     33.93 o 
   2   2  24       82.81       88.67      6.17 o 
   3   2  24      926.23     1011.70     47.91 o 
  -3   3  24        2.51        2.17      1.27 o 
  -2   3  24       50.50       43.13      4.05 o 
  -1   3  24      202.94      207.78      9.57 o 
   0   3  24      110.01      112.98      5.48 o 
   1   3  24      201.94      209.44     13.68 o 
   2   3  24       50.82       52.33      7.17 o 
   3   3  24        2.71        6.47      2.12 o 
  -3   4  24      249.82      251.40     12.97 o 
  -2   4  24       23.54       23.26      3.65 o 
  -1   4  24      674.56      699.87     18.17 o 
   0   4  24       54.99       46.82      4.55 o 
   1   4  24      667.26      712.30     23.43 o 
   2   4  24       24.10       27.46      3.27 o 
   3   4  24      247.79      248.21     12.58 o 
  -3   5  24       21.75       14.05      3.88 o 
  -2   5  24       45.49       45.83      4.62 o 
  -1   5  24       32.50       27.43      4.34 o 
   0   5  24      197.11      192.01      7.87 o 
   1   5  24       32.50       29.31      4.41 o 
   2   5  24       45.73       42.05      7.64 o 
   3   5  24       21.74       18.45      3.97 o 
  -2   6  24       34.76       27.74      6.54 o 
  -1   6  24      207.23      216.09     10.37 o 
   0   6  24       95.93       91.94      4.18 o 
   1   6  24      203.90      204.06      9.48 o 
   2   6  24       35.91       31.40      8.06 o 
  -2   7  24       28.91       20.78      8.75 o 
  -1   7  24       80.71       83.02      9.13 o 
   0   7  24       13.37       13.55      3.60 o 
   1   7  24       82.84       82.54      6.24 o 
   2   7  24       31.72       24.28      5.62 o 
   0   8  24      339.67      342.96     17.86 o 
   1   0  25      855.68      891.81     38.06 o 
   2   0  25        1.50        0.96      1.87 o 
   3   0  25        0.33        0.64      1.91 o 
  -3   1  25       72.37       65.65      5.90 o 
  -2   1  25      261.01      260.80     11.08 o 
  -1   1  25      216.42      208.50     10.99 o 
   0   1  25       75.66       72.07      4.11 o 
   1   1  25      219.23      222.22     12.59 o 
   2   1  25      267.78      261.01     12.68 o 
   3   1  25       69.41       58.72     10.20 o 
  -3   2  25       50.85       46.33      7.66 o 
  -2   2  25       32.94       23.49      4.64 o 
  -1   2  25      136.47      137.79      9.16 o 
   0   2  25      412.96      420.76     21.45 o 
   1   2  25      141.76      147.40      9.60 o 
   2   2  25       27.94       22.17      3.28 o 
   3   2  25       53.08       41.79      9.26 o 
  -3   3  25      405.48      446.99     20.17 o 
  -2   3  25       49.18       40.03      6.66 o 
  -1   3  25      573.75      593.85     17.42 o 
   0   3  25      100.16      102.97      4.42 o 
   1   3  25      579.92      574.75     19.88 o 
   2   3  25       48.79       55.71      5.88 o 
   3   3  25      407.20      447.65     23.92 o 
  -3   4  25      148.49      151.55      6.35 o 
  -2   4  25       69.83       69.50      4.53 o 
  -1   4  25      123.59      121.40      5.38 o 
   0   4  25       29.81       23.88      3.83 o 
   1   4  25      117.54      107.47      5.63 o 
   2   4  25       68.05       65.15      9.04 o 
   3   4  25      149.75      166.15     10.23 o 
  -2   5  25       79.29       81.95      4.49 o 
  -1   5  25        8.41        8.36      2.82 o 
   0   5  25       51.33       52.19      7.00 o 
   1   5  25        8.82       13.46      2.38 o 
   2   5  25       76.89       73.69      7.15 o 
  -2   6  25       44.15       30.22      8.79 o 
  -1   6  25       40.31       29.96      6.69 o 
   0   6  25        0.05       -1.41      2.82 o 
   1   6  25       38.59       30.13      5.54 o 
   2   6  25       41.81       34.24      9.65 o 
  -1   7  25      115.44      132.98     21.75 o 
   0   7  25        0.63        1.69      2.19 o 
   1   7  25      122.71      132.03      8.71 o 
   0   0  26     1196.68     1282.65     71.82 o 
   1   0  26       29.05       20.92      3.45 o 
   2   0  26      539.37      550.02     21.64 o 
   3   0  26        9.80        5.99      1.91 o 
  -3   1  26       29.77       25.86      4.37 o 
  -2   1  26       63.69       63.71      3.43 o 
  -1   1  26       51.70       50.09      7.25 o 
   0   1  26       15.93       12.67      3.57 o 
   1   1  26       51.86       49.86      6.54 o 
   2   1  26       64.64       54.51     10.67 o 
   3   1  26       30.27       26.35      5.09 o 
  -3   2  26        3.65        1.49      1.70 o 
  -2   2  26      151.32      158.93      6.22 o 
  -1   2  26       68.02       70.87      5.26 o 
   0   2  26      161.80      159.18      6.37 o 
   1   2  26       67.73       70.33      6.11 o 
   2   2  26      156.66      153.15      6.31 o 
   3   2  26        3.74        1.84      1.91 o 
  -3   3  26        4.84        3.32      1.71 o 
  -2   3  26       47.71       49.43      4.09 o 
  -1   3  26       63.31       53.37      3.76 o 
   0   3  26       10.68       10.49      2.58 o 
   1   3  26       64.01       56.27      9.31 o 
   2   3  26       49.05       48.45      8.22 o 
   3   3  26        4.49        2.09      2.33 o 
  -2   4  26      626.22      650.75     26.95 o 
  -1   4  26       41.86       41.07      5.35 o 
   0   4  26     1171.99     1298.56     39.67 o 
   1   4  26       42.53       40.67      8.83 o 
   2   4  26      622.75      646.42     30.80 o 
  -2   5  26       13.75        9.83      2.16 o 
  -1   5  26      102.35      107.74      5.21 o 
   0   5  26       37.07       31.05      4.87 o 
   1   5  26      102.12      109.33      6.24 o 
   2   5  26       14.76        5.02      3.64 o 
  -1   6  26       53.83       21.59     17.16 o 
   0   6  26     1074.46     1185.89     45.84 o 
   1   6  26       55.26       47.60      7.08 o 
   0   7  26       29.29       22.98      6.86 o 
   1   0  27       85.68       85.68      6.05 o 
   2   0  27       13.62        7.09      2.54 o 
   3   0  27      212.50      226.07     11.96 o 
  -3   1  27       20.77       19.10      3.64 o 
  -2   1  27      164.84      178.68      7.09 o 
  -1   1  27      125.21      114.54      7.27 o 
   0   1  27       63.44       51.16      9.32 o 
   1   1  27      125.05      113.06      5.80 o 
   2   1  27      162.28      179.31      6.52 o 
   3   1  27       22.92       20.90      5.32 o 
  -3   2  27      238.13      251.49     13.76 o 
  -2   2  27       89.42       97.14      9.32 o 
  -1   2  27       18.64       12.57      1.95 o 
   0   2  27      249.62      261.74     16.67 o 
   1   2  27       19.35       16.03      2.36 o 
   2   2  27       91.42      105.31      5.08 o 
   3   2  27      234.71      260.95     11.63 o 
  -2   3  27       28.98       24.02      3.85 o 
  -1   3  27      341.16      359.32     19.26 o 
   0   3  27       13.95       12.67      2.81 o 
   1   3  27      343.07      354.59     11.59 o 
   2   3  27       28.23       22.80      4.72 o 
  -2   4  27       27.17       16.76      3.76 o 
  -1   4  27      406.93      407.89     16.67 o 
   0   4  27       35.61       30.03      6.04 o 
   1   4  27      411.80      435.75     16.80 o 
   2   4  27       27.18       18.18      4.97 o 
  -2   5  27       99.31       98.03      8.75 o 
  -1   5  27       28.91       27.23      4.01 o 
   0   5  27      181.07      162.85      8.80 o 
   1   5  27       26.77       24.99      5.72 o 
   2   5  27      102.72      102.35      8.67 o 
  -1   6  27      285.50      296.75     15.63 o 
   0   6  27        4.74        4.27      1.95 o 
   1   6  27      294.92      326.25     18.21 o 
   0   0  28       36.34       25.77      7.15 o 
   1   0  28       17.41       12.76      2.55 o 
   2   0  28        7.66        4.34      2.10 o 
  -2   1  28       16.63       19.51      3.70 o 
  -1   1  28      195.00      186.75      7.54 o 
   0   1  28       60.80       64.14     11.26 o 
   1   1  28      194.73      187.04      7.11 o 
   2   1  28       15.23       12.36      3.50 o 
  -2   2  28        0.00        0.95      2.87 o 
  -1   2  28      670.34      723.84     26.30 o 
   0   2  28        3.39        4.79      1.66 o 
   1   2  28      673.20      696.68     21.21 o 
   2   2  28        0.00        3.01      1.67 o 
  -2   3  28       84.66       96.19      8.98 o 
  -1   3  28       11.74        9.33      3.50 o 
   0   3  28       77.48       85.43      4.12 o 
   1   3  28       11.09        8.59      2.37 o 
   2   3  28       86.17       90.50      7.35 o 
  -2   4  28       53.54       34.50      8.70 o 
  -1   4  28      248.33      246.15     13.93 o 
   0   4  28       55.56       41.61      8.34 o 
   1   4  28      255.37      278.04     20.18 o 
   2   4  28       53.57       39.17     10.53 o 
  -1   5  28        4.34        3.91      1.98 o 
   0   5  28       19.24       17.39      4.26 o 
   1   5  28        4.97        5.75      2.00 o 
   1   0  29      133.45      137.38      9.04 o 
   2   0  29        9.24        9.62      1.95 o 
  -2   1  29      102.82      124.85     10.18 o 
  -1   1  29        2.18        2.47      1.42 o 
   0   1  29      105.82      109.60      6.39 o 
   1   1  29        2.25        5.30      1.44 o 
   2   1  29      102.44      109.61     11.19 o 
  -2   2  29      775.24      826.15     33.95 o 
  -1   2  29       37.40       34.91      7.29 o 
   0   2  29      331.35      356.40     21.99 o 
   1   2  29       37.78       27.65      5.85 o 
   2   2  29      769.61      823.69     33.62 o 
  -1   3  29       72.87       88.56     16.95 o 
   0   3  29      246.64      278.12     14.19 o 
   1   3  29       70.16       70.69      4.60 o 
  -1   4  29       12.55        9.91      2.70 o 
   0   4  29      169.98      173.56     10.06 o 
   1   4  29       11.86        4.80      3.01 o 
   0   0  30      666.87      685.01     56.55 o 
   1   0  30        2.40        3.86      3.85 o 
  -1   1  30      201.85      204.49     14.11 o 
   0   1  30      176.76      160.93     11.39 o 
   1   1  30      201.84      192.04     11.40 o 
  -1   2  30       21.05       21.76      4.96 o 
   0   2  30      123.78      114.05      8.32 o 
   1   2  30       18.35       13.68      3.36 o 
  -1   3  30        6.24        5.77      2.09 o 
   0   3  30      337.95      342.62     18.67 o 
   1   3  30        5.98        5.94      2.25 o 
   1   0  31     1177.13     1258.28     69.67 o 
   0   1  31      156.32      158.91     18.10 o 
   0   2  31      102.81      108.43      9.04 o 
                                                 
